# Supplementary material for: Disturbance of lipid metabolism in germ-free mice transplanted with gut microbiota of DSS-induced colitis mice
Source: PLoS One. 2023 Feb 3;18(2):e0280850. doi: 10.1371/journal.pone.0280850 (PMC9897547; doi:10.1371/journal.pone.0280850)
Supplement: S1 Data — (ZIP) [file pone.0280850.s005.zip]

Archive with 7 entries (7 files):
- Raw data for Fig 1.xlsx
- Raw data for Fig 2.xlsx
- Raw data for Fig 3.xlsx
- Raw data for Fig 4.xlsx
- Raw data for S_Fig 1.xlsx
- Raw data for S_Fig 2.xlsx
- Raw data for S_Fig 3.xlsx
