# Supplementary material for: Disturbance of lipid metabolism in germ-free mice transplanted with gut microbiota of DSS-induced colitis mice
Source: PLoS One. 2023 Feb 3;18(2):e0280850. doi: 10.1371/journal.pone.0280850 (PMC9897547; doi:10.1371/journal.pone.0280850)
Supplement: S1 Data — (ZIP) [file pone.0280850.s005.zip › Raw data for Fig 1.xlsx]

## Sheet: B. Body weight
GF	FMT- cont	FMT- colitis
28.98	32.56	29.31
30.04	27.86	28.43
29.4	27.46	27.79
29.24	32.3	27.76
25.71	26.9	28.32
	26.53	29.34
		28.05

## Sheet: C. Cecum weight ratio
GF	FMT- cont	FMT- colitis
0.059351	0.012899	0.014671
0.079893	0.01364	0.01407
0.073469	0.014202	0.012235
0.074897	0.010836	0.016931
0.080902	0.013755	0.012006
	0.01847	0.009884
		0.016756

## Sheet: Colon lenght
GF	FMT- cont	FMT- colitis
9.5	9.5	7.6
10.2	8.2	9
8.8	7.8	8.2
8.2	7.5	7.3
7.8	8	8
	7.3	6.5
		8

## Sheet: Colon qRT-PCR TNFa
		GF	12.1188
Sample	TNFa	Arbp	ΔCт	ΔΔCт	amount	average	stdev		Group	average	stdev		ttest
GF-1	30.1432	18.082	12.0612	-0.0575975	1.04073	1.00071	0.0460207		GF	1.00071	0.0460207		8-Cont/8-Chr	0.000724974
GF-2	30.4456	18.3426	12.103	-0.0157579	1.01098				8-Cont	1.46309	0.318431
GF-3	30.8024	18.6103	12.1921	0.0733554	0.950425				8-Chr	2.39401	0.167814
8-Cont-1	29.939	17.9102	12.0288	-0.0899938	1.06437	1.46309	0.318431
8-Cont-2	29.1591	17.8524	11.3066	-0.812135	1.75581
8-Cont-3	29.615	17.9244	11.6905	-0.42823	1.34558				Group	average	stdev
8-Cont-4	30.0461	18.2067	11.8394	-0.27939	1.21368				GF	1	0.0459879
8-Cont-5	29.9093	18.3818	11.5275	-0.591256	1.50656				8-Cont	1.46205	0.318204
8-Cont-6	30.0963	18.8978	11.1985	-0.92032	1.89253				8-Chr	2.3923	0.167694
8-Chr-1	29.4548	18.4905	10.9644	-1.15442	2.22594	2.39401	0.167814
8-Chr-2	29.3492	18.5271	10.8222	-1.2966	2.45649
8-Chr-4	29.4486	18.5276	10.921	-1.1978	2.29389
8-Chr-5	29.2888	18.5484	10.7404	-1.37835	2.59971

## Sheet: Colon qRT-PCR IL-6
		GF	14.092
Sample	IL-6	Arbp	ΔCт	ΔΔCт	amount	average	stdev		Group	average	stdev		ttest
GF-1	34.6433	20.0776	14.5656	0.473623	0.720154	1.08935	0.575069		GF	1.08935	0.575069		8-Cont/8-Chr	0.935747
GF-3	32.9799	19.8485	13.1314	-0.960583	1.9461				8-Cont	1.06775	0.363581
GF-4	34.157	19.8869	14.27	0.178007	0.883923				8-Chr	1.04351	0.574323
GF-5	34.383	19.982	14.401	0.308954	0.807227
8-Cont-2	33.6151	19.9617	13.6534	-0.438626	1.35531	1.06775	0.363581
8-Cont-3	33.9174	19.786	14.1314	0.0394168	0.973048				Group	average	stdev
8-Cont-4	34.0313	20.0438	13.9875	-0.104554	1.07516				GF	1	0.527901
8-Cont-5	33.7343	20.1525	13.5818	-0.510193	1.42424				8-Cont	0.980175	0.333759
8-Cont-6	34.8195	19.7589	15.0606	0.968584	0.511008				8-Chr	0.957923	0.527216
8-Chr-1	35.2544	20.4177	14.8366	0.744602	0.596833	1.04351	0.574323
8-Chr-2	33.0698	19.32	13.7498	-0.342219	1.2677
8-Chr-3	33.9562	18.8814	15.0749	0.982831	0.505986
8-Chr-4	33.6916	19.8817	13.8099	-0.282128	1.21599
8-Chr-5	33.9049	19.9563	13.9486	-0.143422	1.10452
8-Chr-6	33.5707	18.5086	15.0622	0.970142	0.510456
8-Chr-7	33.7983	20.7788	13.0195	-1.07252	2.10311

## Sheet: Colon qRT-PCR IL-10
		GF	15.1454
Sample	IL-10	Arbp	ΔCт	ΔΔCт	amount	average	stdev		Group	average	stdev		ttest
GF-1	33.211	18.082	15.129	-0.0164922	1.0115	1.02434	0.271978		GF	1.02434	0.271978		8-Cont/8-Chr	0.00162276
GF-3	34.1535	18.6103	15.5432	0.397795	0.759017				8-Cont	0.607124	0.0850316
GF-4	32.9867	18.2225	14.7641	-0.381303	1.30252				8-Chr	0.99285	0.164384
8-Cont-1	33.7865	17.9102	15.8763	0.73083	0.602557	0.607124	0.0850316
8-Cont-3	33.8978	17.9244	15.9733	0.827874	0.563359
8-Cont-4	33.9183	18.2067	15.7116	0.566132	0.675425				Group	average	stdev
8-Cont-5	34.5506	18.3818	16.1688	1.02335	0.491971				GF	1	0.265514
8-Cont-6	34.5531	18.8978	15.6553	0.509823	0.702308				8-Cont	0.592696	0.0830108
8-Chr-2	33.5447	18.5271	15.0177	-0.127776	1.09261	0.99285	0.164384		8-Chr	0.969254	0.160478
8-Chr-3	34.2603	18.6796	15.5807	0.435267	0.739557
8-Chr-4	33.6126	18.5276	15.085	-0.0604585	1.0428
8-Chr-5	33.481	18.5484	14.9327	-0.212785	1.15892
8-Chr-6	33.7192	18.4696	15.2496	0.104136	0.930362

## Sheet: Colon qRT-PCR Muc2
		GF	-2.35511
Sample	Muc2	Arbp	ΔCт	ΔΔCт	amount	average	stdev		Group	average	stdev		ttest
GF-1	15.3162	18.082	-2.76579	-0.410686	1.32932	1.02199	0.243746		GF	1.02199	0.243746		8-Cont/8-Chr	0.948889
GF-2	15.9189	18.3426	-2.42364	-0.068537	1.04865				8-Cont	0.83945	0.1245
GF-3	16.2964	18.6103	-2.31388	0.04123	0.971826				8-Chr	0.844002	0.115198
GF-4	16.3054	18.2225	-1.91711	0.437993	0.738161
8-Cont-1	15.661	17.9102	-2.24925	0.105861	0.92925	0.83945	0.1245
8-Cont-2	15.7905	17.8524	-2.06196	0.293145	0.816121				Group	average	stdev
8-Cont-3	16.1884	17.9244	-1.73604	0.619069	0.651091				GF	1	0.238502
8-Cont-4	16.2781	18.2067	-1.92865	0.426459	0.744086				8-Cont	0.821388	0.121821
8-Cont-5	16.075	18.3818	-2.30676	0.0483425	0.967047				8-Chr	0.825842	0.112719
8-Cont-6	16.6488	18.8978	-2.24902	0.106086	0.929106
8-Chr-1	16.5282	18.4905	-1.96228	0.392823	0.761638	0.844002	0.115198
8-Chr-2	16.2588	18.5271	-2.26832	0.0867908	0.941615
8-Chr-3	16.7788	18.6796	-1.90077	0.454337	0.729846
8-Chr-4	16.5908	18.5276	-1.9368	0.418305	0.748303
8-Chr-5	16.3867	18.5484	-2.1617	0.193406	0.874539
8-Chr-6	16.1029	18.4696	-2.3667	-0.0115941	1.00807

## Sheet: Colon qRT-PCR ZO-1
		GF	2.33988
Sample	ZO-1	Arbp	ΔCт	ΔΔCт	amount	average	stdev		Group	average	stdev		ttest
GF-1	20.4026	18.082	2.32058	-0.0193043	1.01347	1.00033	0.029854		GF	1.00033	0.029854		8-Cont/8-Chr	0.00944666
GF-2	20.6346	18.3426	2.29203	-0.0478477	1.03372				8-Cont	0.799805	0.118229
GF-3	21.002	18.6103	2.39167	0.0517921	0.964737				8-Chr	0.969347	0.0532424
GF-4	20.5778	18.2225	2.35524	0.0153599	0.98941
8-Cont-1	20.9318	17.9102	3.02158	0.6817	0.62343	0.799805	0.118229
8-Cont-2	20.5462	17.8524	2.69372	0.353836	0.782501				Group	average	stdev
8-Cont-3	20.7393	17.9244	2.81484	0.474962	0.719486				GF	1	0.029844
8-Cont-4	20.6925	18.2067	2.48581	0.145929	0.903797				8-Cont	0.799538	0.118189
8-Cont-5	20.9963	18.3818	2.61454	0.274656	0.826647				8-Chr	0.969022	0.0532245
8-Cont-6	21.3224	18.8978	2.42459	0.084713	0.942972
8-Chr-1	20.7553	18.4905	2.26482	-0.075058	1.0534	0.969347	0.0532424
8-Chr-2	20.9093	18.5271	2.38224	0.0423546	0.971069
8-Chr-3	21.0281	18.6796	2.34857	0.00868988	0.993995
8-Chr-4	20.9149	18.5276	2.38724	0.0473557	0.967708
8-Chr-5	20.9899	18.5484	2.44157	0.101685	0.931944
8-Chr-6	20.9648	18.4696	2.49516	0.155277	0.89796

## Sheet: Colon qRT-PCR Occludin
		GF	2.84159
Sample	Occludin	Arbp	ΔCт	ΔΔCт	amount	average	stdev		Group	average	stdev		ttest
GF-1	20.3659	18.082	2.28386	-0.557731	1.47195	1.03735	0.326831		GF	1.03735	0.326831		8-Cont/8-Chr	0.690098
GF-2	21.0962	18.3426	2.75362	-0.0879641	1.06287				8-Cont	0.816975	0.0842679
GF-3	21.9761	18.6103	3.36583	0.52424	0.695326				8-Chr	0.850989	0.16675
GF-4	21.1856	18.2225	2.96304	0.121455	0.91926
8-Cont-1	21.3358	17.9102	3.42554	0.583949	0.667135	0.816975	0.0842679
8-Cont-2	20.8964	17.8524	3.04395	0.202363	0.869126				Group	average	stdev
8-Cont-4	21.2758	18.2067	3.06907	0.227481	0.854125				GF	1	0.315063
8-Cont-5	21.4571	18.3818	3.07536	0.233768	0.850411				8-Cont	0.787558	0.0812337
8-Cont-6	21.984	18.8978	3.08614	0.244554	0.844077				8-Chr	0.820347	0.160746
8-Chr-1	21.8224	18.4905	3.33188	0.490296	0.711879	0.850989	0.16675
8-Chr-2	21.8928	18.5271	3.36575	0.524163	0.695362
8-Chr-3	21.4761	18.6796	2.79648	-0.0451059	1.03176
8-Chr-4	21.2516	18.5276	2.72393	-0.117658	1.08497
8-Chr-5	21.6916	18.5484	3.14322	0.301631	0.811335
8-Chr-6	21.6871	18.4696	3.21749	0.375899	0.770625

## Sheet: Colon qRT-PCR Claudin2
		GF	5.87361
Sample	Claudin2	Arbp	ΔCт	ΔΔCт	amount	average	stdev		Group	average	stdev		ttest
GF-1	23.5432	18.082	5.46116	-0.412443	1.33094	1.01777	0.225957		GF	1.01777	0.225957		8-Cont/8-Chr	0.16297
GF-2	24.237	18.3426	5.89446	0.020853	0.98565				8-Cont	0.729053	0.169707
GF-3	24.8205	18.6103	6.21023	0.336628	0.79189				8-Chr	0.87401	0.163654
GF-4	24.1511	18.2225	5.92857	0.0549622	0.96262
8-Cont-1	24.9003	17.9102	6.99004	1.11644	0.461231	0.729053	0.169707
8-Cont-2	24.3295	17.8524	6.47702	0.603411	0.658196				Group	average	stdev
8-Cont-3	23.9132	17.9244	5.98875	0.115143	0.923291				GF	1	0.22201
8-Cont-4	24.6874	18.2067	6.48073	0.607126	0.656503				8-Cont	0.716321	0.166743
8-Cont-5	24.5441	18.3818	6.16237	0.288765	0.818603				8-Chr	0.858746	0.160796
8-Cont-6	24.9949	18.8978	6.09709	0.22348	0.856497
8-Chr-1	25.0323	18.4905	6.54182	0.668211	0.629287	0.87401	0.163654
8-Chr-2	24.816	18.5271	6.28894	0.415337	0.749845
8-Chr-3	24.5163	18.6796	5.83676	-0.0368443	1.02587
8-Chr-4	24.4031	18.5276	5.87547	0.00186348	0.998709
8-Chr-5	24.6882	18.5484	6.13985	0.266247	0.83148
8-Chr-6	24.3305	18.4696	5.86086	-0.012743	1.00887

[truncated: 7 more sheets: Colon qRT-PCR Claudin3, Ileum qRT-PCR Muc2, Ileum qRT-PCR ZO-1, Ileum qRT-PCR Occludin, Ileum qRT-PCR Claudin2, Ileum qRT-PCR Claudin3, Plasma LPS]
