# Supplementary material for: Disturbance of lipid metabolism in germ-free mice transplanted with gut microbiota of DSS-induced colitis mice
Source: PLoS One. 2023 Feb 3;18(2):e0280850. doi: 10.1371/journal.pone.0280850 (PMC9897547; doi:10.1371/journal.pone.0280850)
Supplement: S1 Data — (ZIP) [file pone.0280850.s005.zip › Raw data for Fig 2.xlsx]

## Sheet: Tissue weight ratio
	GF					FMT-cont						FMT-colitis
Liver	0.045549	0.04261	0.045578	0.044118	0.045508	0.046069	0.048816	0.042243	0.045201	0.048699	0.04297	0.047083	0.04854	0.0457	0.054035	0.051907	0.044649	0.048128
SAT	0.016563	0.015646	0.013605	0.011286	0.012058	0.019656	0.012204	0.016023	0.024458	0.013011	0.010554	0.005459	0.00809	0.007557	0.006124	0.00459	0.009202	0.004635
EAT	0.031401	0.0253	0.018707	0.024282	0.023337	0.036241	0.024767	0.030954	0.043344	0.025651	0.022239	0.009553	0.015828	0.016913	0.013689	0.009887	0.018064	0.00713
MAT	0.016218	0.013316	0.011905	0.011628	0.008946	0.016892	0.012563	0.014202	0.021672	0.016357	0.012816	0.003412	0.006331	0.006837	0.005043	0.003531	0.007498	0.005704
BAT	0.005521	0.004328	0.002721	0.003762	0.003501	0.006143	0.003589	0.005098	0.006811	0.005204	0.003769	0.002729	0.003517	0.002879	0.002522	0.002472	0.002045	0.001783
Muscle	0.011387	0.01032	0.011224	0.009576	0.010113	0.011671	0.011127	0.011289	0.008978	0.010781	0.011685	0.012282	0.013366	0.012235	0.014769	0.014831	0.013633	0.012478
Spleen	0.00207	0.001997	0.002381	0.002394	0.001945	0.00215	0.002154	0.001457	0.002167	0.002602	0.002639	0.003753	0.002814	0.003239	0.003602	0.004237	0.004772	0.003565

## Sheet: SAT qRT-PCR ATGL
		GF	1.81785
Sample	ATGL	Gapdh	ΔCт	ΔΔCт	amount	average	stdev		Group	average	stdev		ttest
GF-1	21.2056	19.774	1.43167	-0.38618	1.30693	1.03194	0.302651		GF	1.03194	0.302651		8-Cont/8-Chr	0.0265739
GF-2	20.3228	18.6176	1.70518	-0.112661	1.08122				8-Cont	1.05723	0.261375
GF-4	20.2932	17.9765	2.31669	0.498841	0.707675				8-Chr	1.84014	0.59022
8-Cont-2	21.1364	18.6881	2.4483	0.63045	0.645975	1.05723	0.261375
8-Cont-3	20.8576	19.4891	1.36844	-0.449401	1.36547
8-Cont-4	20.6265	18.8659	1.76058	-0.0572618	1.04049				Group	average	stdev
8-Cont-5	19.9115	18.2156	1.6959	-0.121948	1.0882				GF	1	0.293283
8-Cont-6	20.4534	18.8321	1.62122	-0.19663	1.14602				8-Cont	1.02451	0.253285
8-Chr-2	20.438	19.4717	0.966269	-0.851577	1.80447	1.84014	0.59022		8-Chr	1.78318	0.571951
8-Chr-3	20.9049	20.1173	0.787592	-1.03025	2.04238
8-Chr-4	21.0044	18.9356	2.06882	0.250977	0.840327
8-Chr-6	20.6641	19.9899	0.674223	-1.14362	2.20935
8-Chr-7	20.5593	19.9457	0.613602	-1.20424	2.30416

## Sheet: SAT qRT-PCR HSL
		GF	9.04994
Sample	HSL	Gapdh	ΔCт	ΔΔCт	amount	average	stdev		Group	average	stdev		ttest
GF-1	28.1992	19.774	8.42519	-0.624751	1.54195	1.05314	0.4298		GF	1.05314	0.4298		8-Cont/8-Chr	0.00682376
GF-2	27.8469	18.6176	9.22925	0.179314	0.883123				8-Cont	1.13779	0.116378
GF-4	27.4719	17.9765	9.49538	0.445437	0.734362				8-Chr	1.53186	0.116556
8-Cont-3	28.1944	19.4891	8.70531	-0.344631	1.26983	1.13779	0.116378
8-Cont-4	27.655	18.8659	8.78904	-0.260904	1.19823
8-Cont-5	27.1758	18.2156	8.96017	-0.0897687	1.0642				Group	average	stdev
8-Cont-6	27.855	18.8321	9.0229	-0.0270418	1.01892				GF	1	0.408112
8-Chr-2	27.8874	19.4717	8.41573	-0.634206	1.55208	1.53186	0.116556		8-Cont	1.08038	0.110506
8-Chr-3	28.6752	20.1173	8.55782	-0.492122	1.40651				8-Chr	1.45456	0.110675
8-Chr-7	28.2846	19.9457	8.33891	-0.711034	1.63698

## Sheet: SAT qRT-PCR MGL
		GF	2.34035
Sample	MGL	GAPDH	ΔCт	ΔΔCт	amount	average	stdev		Group	average	stdev		ttest
GF-1	22.0595	20.2088	1.85065	-0.489702	1.40416	1.05492	0.39272		GF	1.05492	0.39272		8-Cont/8-Chr	0.00438938
GF-3	21.3665	18.3591	3.0074	0.667053	0.629792				8-Cont	1.04599	0.204348
GF-4	20.4492	18.2862	2.163	-0.177351	1.13081				8-Chr	1.50107	0.192419
8-Cont-1	21.6522	19.6485	2.00372	-0.336636	1.26281	1.04599	0.204348
8-Cont-2	21.9917	19.4998	2.49194	0.151588	0.900259
8-Cont-3	21.6286	19.7206	1.90803	-0.432318	1.3494				Group	average	stdev
8-Cont-4	21.3836	18.9756	2.408	0.0676479	0.954192				GF	1	0.372275
8-Cont-5	20.9163	18.4197	2.49665	0.1563	0.897324				8-Cont	0.991542	0.19371
8-Cont-6	21.3793	18.906	2.47327	0.132917	0.911985				8-Chr	1.42293	0.182402
8-Chr-1	21.6227	19.9485	1.67421	-0.666138	1.58682	1.50107	0.192419
8-Chr-2	21.3482	19.2731	2.07511	-0.265244	1.20184
8-Chr-3	21.9256	20.2097	1.71587	-0.624483	1.54166
8-Chr-6	21.7163	19.9179	1.79838	-0.541973	1.45596
8-Chr-7	21.4538	19.8951	1.55872	-0.781633	1.71908

## Sheet: SAT qRT-PCR LPL
		GF	1.72952
	LPL	GAPDH	ΔCт	ΔΔCт	amount	average	stdev		Group	average	stdev		ttest
GF-1	21.5537	20.2088	1.34488	-0.384635	1.30553	1.08677	0.465984		GF	1.08677	0.465984		8-Cont/8-Chr	0.629921
GF-2	21.5733	20.5894	0.983889	-0.745631	1.67671				8-Cont	0.98675	0.254465
GF-3	20.6528	18.3591	2.29374	0.564218	0.676322				8-Chr	0.868661	0.472055
GF-4	19.7253	18.2862	1.43909	-0.290425	1.223
GF-5	20.375	17.789	2.58599	0.856473	0.552301
8-Cont-1	21.0264	19.6485	1.37788	-0.351638	1.27601	0.98675	0.254465		Group	average	stdev
8-Cont-2	21.4575	19.4998	1.95772	0.228202	0.853698				GF	1	0.428778
8-Cont-3	21.044	19.7206	1.32337	-0.406152	1.32515				8-Cont	0.907964	0.234148
8-Cont-4	20.9719	18.9756	1.99633	0.266814	0.831153				8-Chr	0.799303	0.434364
8-Cont-5	20.658	18.4197	2.23837	0.508851	0.702782
8-Cont-6	20.7376	18.906	1.83156	0.102044	0.931712
8-Chr-2	20.5145	19.2731	1.24139	-0.488131	1.40263	0.868661	0.472055
8-Chr-4	21.1498	18.8985	2.25128	0.521756	0.696523
8-Chr-5	21.916	19.2061	2.70994	0.980422	0.506831

## Sheet: EAT qRT-PCR ATGL
		GF	1.42787
Sample	ATGL	GAPDH	ΔCт	ΔΔCт	amount	average	stdev		Group	average	stdev		ttest
GF-1	20.7119	19.2265	1.48537	0.057498	0.960929	1.0256	0.28323		GF	1.0256	0.28323		8-Cont/8-Chr	0.0117954
GF-2	21.9473	20.2901	1.6572	0.229323	0.853035				8-Cont	1.06455	0.0469184
GF-3	21.0148	19.3447	1.67013	0.242261	0.845419				8-Chr	1.95742	0.553408
GF-4	21.1998	20.301	0.89879	-0.529082	1.44301
8-Cont-1	20.6572	19.2893	1.36793	-0.0599413	1.04242	1.06455	0.0469184
8-Cont-2	21.2693	19.9303	1.339	-0.0888758	1.06354				Group	average	stdev
8-Cont-4	21.104	19.8527	1.25131	-0.17656	1.13019				GF	1	0.276161
8-Cont-5	20.9065	19.5101	1.39639	-0.0314817	1.02206				8-Cont	1.03798	0.0457473
8-Chr-1	20.2869	19.5875	0.69943	-0.728442	1.65685	1.95742	0.553408		8-Chr	1.90856	0.539595
8-Chr-2	20.3498	19.7471	0.602722	-0.82515	1.77172
8-Chr-3	19.9315	19.7225	0.209026	-1.21885	2.32761
8-Chr-4	20.6444	19.6487	0.995708	-0.432164	1.34926
8-Chr-5	20.3166	19.3599	0.956762	-0.47111	1.38618
8-Chr-6	20.0332	19.9058	0.127426	-1.30045	2.46305
8-Chr-7	19.5465	19.5767	-0.0301228	-1.458	2.74726

## Sheet: EAT qRT-PCR HSL
		GF	1.66085
Sample	HSL	GAPDH	ΔCт	ΔΔCт	amount	average	stdev		Group	average	stdev		ttest
GF-1	20.9387	19.2265	1.7122	0.0513522	0.965031	1.00032	0.0308979		GF	1.00032	0.0308979		8-Cont/8-Chr	0.0083106
GF-2	21.9317	20.2901	1.64161	-0.0192388	1.01342				8-Cont	1.09943	0.0624475
GF-3	20.9734	19.3447	1.62874	-0.0321134	1.02251				8-Chr	1.52438	0.242713
8-Cont-1	20.8538	19.2893	1.56451	-0.0963376	1.06906	1.09943	0.0624475
8-Cont-2	21.3595	19.9303	1.42927	-0.231586	1.17412
8-Cont-4	21.3459	19.8527	1.49328	-0.167571	1.12317				Group	average	stdev
8-Cont-5	21.1264	19.5101	1.61631	-0.0445455	1.03136				GF	1	0.030888
8-Chr-1	20.9055	19.5875	1.31806	-0.342796	1.26821	1.52438	0.242713		8-Cont	1.09907	0.0624274
8-Chr-2	20.8541	19.7471	1.10697	-0.553882	1.46803				8-Chr	1.52389	0.242635
8-Chr-3	20.5319	19.7225	0.809347	-0.851505	1.80438
8-Chr-4	20.9188	19.6487	1.27012	-0.390731	1.31106
8-Chr-5	20.6407	19.3599	1.2808	-0.380052	1.30139
8-Chr-6	20.7327	19.9058	0.82688	-0.833972	1.78259
8-Chr-7	20.4426	19.5767	0.865925	-0.794927	1.73499

## Sheet: EAT qRT-PCR MGL
		GF	7.8944
Sample	MGL	GAPDH	ΔCт	ΔΔCт	amount	average	stdev		Group	average	stdev		ttest
GF-1	27.1802	19.2265	7.95374	0.0593352	0.959706	1.01036	0.175225		GF	1.01036	0.175225		8-Cont/8-Chr	0.00215734
GF-2	28.3378	20.2901	8.04774	0.153337	0.899168				8-Cont	0.923794	0.118954
GF-3	27.3716	19.3447	8.02688	0.132476	0.912264				8-Chr	1.36603	0.204819
GF-4	27.8503	20.301	7.54925	-0.345149	1.27028
8-Cont-1	27.1686	19.2893	7.87926	-0.015141	1.01055	0.923794	0.118954
8-Cont-2	27.9314	19.9303	8.00108	0.106679	0.928723				Group	average	stdev
8-Cont-3	29.546	21.2593	8.28671	0.392305	0.761911				GF	1	0.173429
8-Cont-4	27.6632	19.8527	7.81056	-0.0838418	1.05984				8-Cont	0.914326	0.117735
8-Cont-5	27.6256	19.5101	8.11544	0.221036	0.857949				8-Chr	1.35203	0.20272
8-Chr-1	27.2031	19.5875	7.61561	-0.278792	1.21318	1.36603	0.204819
8-Chr-2	27.2009	19.7471	7.4538	-0.4406	1.35717
8-Chr-3	26.8421	19.7225	7.11959	-0.774815	1.71097
8-Chr-4	27.3219	19.6487	7.67316	-0.221245	1.16574
8-Chr-6	27.4688	19.9058	7.56301	-0.331393	1.25823
8-Chr-7	26.8949	19.5767	7.31823	-0.576172	1.49089

## Sheet: EAT qRT-PCR LPL
		GF	-3.42201
Sample	LPL	GAPDH	ΔCт	ΔΔCт	amount	average	stdev		Group	average	stdev		ttest
GF-1	15.6752	19.2265	-3.55128	-0.129271	1.09374	1.00189	0.0713349		GF	1.00189	0.0713349		8-Cont/8-Chr	0.113841
GF-2	16.984	20.2901	-3.30605	0.115956	0.922771				8-Cont	0.918892	0.0593403
GF-3	15.952	19.3447	-3.3927	0.0293047	0.979892				8-Chr	0.787178	0.160457
GF-4	16.863	20.301	-3.438	-0.0159891	1.01114
8-Cont-1	16.1262	19.2893	-3.16314	0.258869	0.835743	0.918892	0.0593403
8-Cont-2	16.5658	19.9303	-3.36449	0.0575221	0.960913				Group	average	stdev
8-Cont-3	18.0243	21.2593	-3.23494	0.187069	0.878388				GF	1	0.0712005
8-Cont-4	16.5123	19.8527	-3.34039	0.0816195	0.944996				8-Cont	0.917161	0.0592285
8-Cont-5	16.1255	19.5101	-3.38463	0.0373824	0.974421				8-Chr	0.785696	0.160155
8-Chr-1	16.9325	19.5875	-2.655	0.767006	0.587636	0.787178	0.160457
8-Chr-2	16.628	19.7471	-3.11907	0.302941	0.810598
8-Chr-3	16.3912	19.7225	-3.33132	0.0906851	0.939077
8-Chr-4	16.5207	19.6487	-3.12798	0.294031	0.81562
8-Chr-5	16.5444	19.3599	-2.8155	0.606507	0.656785
8-Chr-6	16.4399	19.9058	-3.46594	-0.0439279	1.03092
8-Chr-7	16.7333	19.5767	-2.84342	0.578593	0.669617

## Sheet: MAT qRT-PCR ATGL
		GF	1.25215
Sample	ATGL	b-actin	ΔCт	ΔΔCт	amount	average	stdev		Group	average	stdev		ttest
GF-1	18.9052	17.9197	0.985462	-0.266684	1.20304	1.01542	0.185395		GF	1.01542	0.185395		8-Cont/8-Chr	1.8821e-05
GF-2	19.5612	18.4409	1.12026	-0.131888	1.09573				8-Cont	0.953625	0.241316
GF-3	20.6086	18.8608	1.74777	0.49562	0.709257				8-Chr	1.89786	0.0964359
GF-4	20.366	19.1989	1.16714	-0.0850052	1.06069
GF-5	20.8985	19.6584	1.2401	-0.0120434	1.00838
8-Cont-1	19.7678	18.3421	1.42567	0.173524	0.886674	0.953625	0.241316		Group	average	stdev
8-Cont-2	20.4577	19.1875	1.27022	0.0180756	0.987549				GF	1	0.18258
8-Cont-3	20.709	18.7765	1.93249	0.680343	0.624017				8-Cont	0.939144	0.237651
8-Cont-4	20.3945	18.8273	1.5672	0.315054	0.803821				8-Chr	1.86904	0.0949715
8-Cont-5	20.3038	19.4494	0.85441	-0.397736	1.31744
8-Cont-6	22.1767	21.065	1.11169	-0.140452	1.10225
8-Chr-1	20.329	20.0025	0.326477	-0.925669	1.89957	1.89786	0.0964359
8-Chr-2	21.259	20.9277	0.331333	-0.920813	1.89318
8-Chr-3	20.5937	20.3704	0.223339	-1.02881	2.04034
8-Chr-4	19.6215	19.1917	0.42975	-0.822396	1.76834
8-Chr-5	20.1512	19.8158	0.335386	-0.91676	1.88787

[truncated: 29 more sheets: MAT qRT-PCR HSL, MAT qRT-PCR MGL, MAT qRT-PCR LPL, BAT qRT-PCR ATGL, BAT qRT-PCR HSL, BAT qRT-PCR MGL, BAT qRT-PCR LPL, SAT qRT-PCR PPARa, SAT qRT-PCR PGC1a, SAT qRT-PCR CPT1, SAT qRT-PCR Acox1, SAT qRT-PCR MCAD, EAT qRT-PCR PPARa, EAT qRT-PCR PGC1a, EAT qRT-PCR CPT1, EAT qRT-PCR Acox1, EAT qRT-PCR MCAD, MAT qRT-PCR PPARa, MAT qRT-PCR PGC1a, MAT qRT-PCR CPT1 …]
