# Supplementary material for: Disturbance of lipid metabolism in germ-free mice transplanted with gut microbiota of DSS-induced colitis mice
Source: PLoS One. 2023 Feb 3;18(2):e0280850. doi: 10.1371/journal.pone.0280850 (PMC9897547; doi:10.1371/journal.pone.0280850)
Supplement: S1 Data — (ZIP) [file pone.0280850.s005.zip › Raw data for Fig 3.xlsx]

## Sheet: Hepatic TG
GF	FMT-cont	FMT-colitis
28.6767	38.9709	20.5884
38.2356	20.5884	43.3827
25.0002	52.2063	40.4415
22.059	21.3237	38.2356
25.0002	41.9121	42.6474
		11.7648

## Sheet: Hepatic cholesterol
GF	FMT-cont	FMT-colitis
0.597592	0.597592	0.849209
0.56614	0.817757	0.754853
0.377426	0.220165	0.660496
0.28307	0.471783	0.880662
	0.314522	1.00647
		0.56614
		0.597592

## Sheet: Liver qRT-PCR LDLR
		GF	3.51606
Sample	LDLR	Arbp	ΔCт	ΔΔCт	amount	average	stdev		Group	average	stdev		ttest
GF-2	22.1936	19.4157	2.77793	-0.738129	1.66801	1.06768	0.451444		GF	1.06768	0.451444		8-Cont/8-Chr	0.345928
GF-3	22.9442	19.6242	3.32008	-0.195974	1.1455				8-Cont	1.10473	0.283765
GF-4	23.1517	19.341	3.81069	0.294634	0.815279				8-Chr	0.967506	0.218918
GF-5	23.1526	18.9971	4.15553	0.639469	0.641949
8-Cont-1	22.2655	19.349	2.91644	-0.599617	1.51531	1.10473	0.283765
8-Cont-2	23.2508	19.4213	3.82951	0.313454	0.804713				Group	average	stdev
8-Cont-3	22.6832	19.1858	3.49742	-0.0186367	1.013				GF	1	0.422826
8-Cont-4	22.8791	19.4117	3.46742	-0.0486412	1.03429				8-Cont	1.0347	0.265776
8-Cont-5	22.9426	19.2359	3.70663	0.190569	0.87626				8-Chr	0.906173	0.20504
8-Cont-6	22.3976	19.3512	3.04636	-0.469694	1.38482
8-Chr-1	22.6728	19.302	3.37074	-0.145313	1.10597	0.967506	0.218918
8-Chr-2	22.5613	19.4747	3.08662	-0.429434	1.3467
8-Chr-3	22.9687	19.4265	3.54217	0.0261078	0.982066
8-Chr-4	22.8395	19.2155	3.62403	0.107973	0.927891
8-Chr-5	22.9601	19.0933	3.86671	0.350657	0.784227
8-Chr-6	22.9143	19.3343	3.57997	0.0639076	0.956669
8-Chr-7	22.9904	18.8945	4.09595	0.579887	0.669016

## Sheet: Liver qRT-PCR FATP2
		GF	-0.845577
Sample	FATP2	Arbp	ΔCт	ΔΔCт	amount	average	stdev		Group	average	stdev		ttest
GF-1	17.8103	19.4941	-1.68379	-0.838213	1.78783	1.11126	0.548148		GF	1.11126	0.548148		8-Cont/8-Chr	0.339438
GF-2	17.9367	19.4157	-1.47898	-0.633404	1.55122				8-Cont	0.831192	0.162139
GF-3	18.7233	19.6242	-0.900866	-0.0552883	1.03907				8-Chr	0.738333	0.155327
GF-4	19.2553	19.341	-0.0857925	0.759785	0.590584
GF-5	18.9186	18.9971	-0.0784569	0.76712	0.587589
8-Cont-2	18.8822	19.4213	-0.539104	0.306473	0.808616	0.831192	0.162139		Group	average	stdev
8-Cont-3	18.698	19.1858	-0.487841	0.357737	0.780388				GF	1	0.493267
8-Cont-4	18.9487	19.4117	-0.462955	0.382622	0.767042				8-Cont	0.747973	0.145906
8-Cont-5	18.9265	19.2359	-0.309425	0.536152	0.689608				8-Chr	0.664411	0.139775
8-Cont-6	18.3547	19.3512	-0.996534	-0.150957	1.11031
8-Chr-1	18.8525	19.302	-0.449526	0.396051	0.759935	0.738333	0.155327
8-Chr-2	18.6087	19.4747	-0.866049	-0.0204716	1.01429
8-Chr-3	18.8559	19.4265	-0.570635	0.274942	0.826483
8-Chr-4	19.0018	19.2155	-0.21372	0.631857	0.645345
8-Chr-5	19.1083	19.0933	0.0149727	0.86055	0.550743
8-Chr-6	19.1981	19.3343	-0.136209	0.709368	0.611588
8-Chr-7	18.445	18.8945	-0.449545	0.396032	0.759945

## Sheet: Liver qRT-PCR FATP5
		GF	-0.845636
Sample	FATP5	Arbp	ΔCт	ΔΔCт	amount	average	stdev		Group	average	stdev		ttest
GF-1	18.4463	19.4941	-1.04778	-0.202145	1.15041	1.01123	0.163317		GF	1.01123	0.163317		8-Cont/8-Chr	0.19112
GF-2	18.3841	19.4157	-1.03164	-0.186001	1.13761				8-Cont	0.961708	0.254075
GF-3	18.6559	19.6242	-0.968304	-0.122667	1.08875				8-Chr	0.799858	0.161741
GF-4	18.6528	19.341	-0.6882	0.157436	0.896617
GF-5	18.5048	18.9971	-0.49226	0.353376	0.78275
8-Cont-1	17.9699	19.349	-1.37918	-0.533539	1.44748	0.961708	0.254075		Group	average	stdev
8-Cont-2	18.8519	19.4213	-0.569351	0.276285	0.825714				GF	1	0.161504
8-Cont-3	18.7696	19.1858	-0.416155	0.429482	0.742529				8-Cont	0.951033	0.251255
8-Cont-4	18.8108	19.4117	-0.60087	0.244766	0.843953				8-Chr	0.790979	0.159946
8-Cont-5	18.5438	19.2359	-0.692158	0.153479	0.89908
8-Cont-6	18.4891	19.3512	-0.862129	-0.0164928	1.0115
8-Chr-1	18.6579	19.302	-0.644148	0.201488	0.869653	0.799858	0.161741
8-Chr-2	18.5674	19.4747	-0.907309	-0.0616722	1.04367
8-Chr-3	18.6839	19.4265	-0.742601	0.103035	0.931072
8-Chr-4	18.904	19.2155	-0.311497	0.53414	0.69057
8-Chr-5	18.7064	19.0933	-0.386889	0.458748	0.727617
8-Chr-6	18.853	19.3343	-0.481323	0.364313	0.776839
8-Chr-7	18.8865	18.8945	-0.00805092	0.837585	0.559579

## Sheet: Liver qRT-PCR PPARg
		GF	7.00745
Sample	PPARg	Arbp	ΔCт	ΔΔCт	amount	average	stdev		Group	average	stdev		ttest
GF-1	25.4485	18.7303	6.71817	-0.28928	1.22203	1.01609	0.202085		GF	1.01609	0.202085		8-Cont/8-Chr	0.0332357
GF-2	25.6037	18.8955	6.70817	-0.29928	1.23053				8-Cont	0.770069	0.118092
GF-3	26.3217	19.2526	7.06914	0.0616879	0.958143				8-Chr	0.636877	0.0782965
GF-4	26.3783	19.2015	7.17671	0.169258	0.8893
GF-5	25.935	18.57	7.36507	0.357613	0.780455
8-Cont-1	26.7459	19.4191	7.32688	0.319422	0.801391	0.770069	0.118092		Group	average	stdev
8-Cont-2	26.5911	19.305	7.28607	0.278613	0.824383				GF	1	0.198885
8-Cont-3	26.3907	19.0883	7.30239	0.294934	0.81511				8-Cont	0.757874	0.116221
8-Cont-4	26.4931	19.3688	7.12428	0.116829	0.922212				8-Chr	0.626791	0.0770565
8-Cont-5	27.0708	19.3525	7.71832	0.710865	0.610954
8-Cont-6	26.9905	19.3535	7.63704	0.629582	0.646364
8-Chr-1	26.7761	19.2432	7.53288	0.525431	0.694751	0.636877	0.0782965
8-Chr-2	26.9154	19.2914	7.624	0.616545	0.652231
8-Chr-3	26.8996	19.3627	7.53692	0.529463	0.692812
8-Chr-4	27.076	19.3693	7.70675	0.699297	0.615872
8-Chr-5	27.1145	19.2598	7.85473	0.847279	0.555832
8-Chr-6	26.8951	19.4333	7.46181	0.454359	0.729834
8-Chr-7	26.7716	18.8118	7.95976	0.952311	0.516804

## Sheet: Liver qRT-PCR SREBP1c
		GF	7.36464
Sample	SREBP1c	Arbp	ΔCт	ΔΔCт	amount	average	stdev		Group	average	stdev		ttest
GF-1	26.0992	18.7303	7.3689	0.00426102	0.997051	1.0071	0.133856		GF	1.0071	0.133856		8-Cont/8-Chr	0.658553
GF-2	26.1333	18.8955	7.23775	-0.126883	1.09193				8-Cont	1.44008	0.243118
GF-3	26.457	19.2526	7.20441	-0.160229	1.11746				8-Chr	1.54459	0.514229
GF-4	26.849	19.2015	7.64749	0.28285	0.821965
8-Cont-1	25.9542	19.4191	6.5351	-0.829533	1.77711	1.44008	0.243118
8-Cont-2	26.1573	19.305	6.85225	-0.512381	1.4264				Group	average	stdev
8-Cont-3	25.8863	19.0883	6.79799	-0.566643	1.48107				GF	1	0.132912
8-Cont-4	26.0482	19.3688	6.67938	-0.685253	1.60798				8-Cont	1.42992	0.241403
8-Cont-5	26.4004	19.3525	7.04798	-0.316658	1.24544				8-Chr	1.53369	0.510602
8-Cont-6	26.5774	19.3535	7.22393	-0.140703	1.10244
8-Chr-1	26.0244	19.2432	6.78126	-0.583376	1.49835	1.54459	0.514229
8-Chr-2	25.6189	19.2914	6.32743	-1.03721	2.05225
8-Chr-3	25.6025	19.3627	6.23987	-1.12476	2.18066
8-Chr-4	25.7808	19.3693	6.41157	-0.953066	1.93598
8-Chr-5	26.4241	19.2598	7.16433	-0.200302	1.14894
8-Chr-6	26.6815	19.4333	7.24815	-0.116489	1.08409
8-Chr-7	26.3096	18.8118	7.49777	0.133137	0.911847

## Sheet: Liver qRT-PCR ACC
		GF	5.56956
Sample	ACC	Arbp	ΔCт	ΔΔCт	amount	average	stdev		Group	average	stdev		ttest
GF-1	24.4446	18.7303	5.71433	0.144771	0.904523	1.0087	0.151021		GF	1.0087	0.151021		8-Cont/8-Chr	0.0011342
GF-2	24.5705	18.8955	5.67502	0.105455	0.929512				8-Cont	1.32555	0.359453
GF-3	24.5366	19.2526	5.28399	-0.285571	1.21889				8-Chr	0.69982	0.119434
GF-4	24.9659	19.2015	5.76436	0.194795	0.873697
GF-5	23.9801	18.57	5.41011	-0.159451	1.11686
8-Cont-1	24.2069	19.4191	4.78784	-0.781721	1.71918	1.32555	0.359453		Group	average	stdev
8-Cont-2	24.9354	19.305	5.6304	0.0608364	0.958708				GF	1	0.149719
8-Cont-3	24.5578	19.0883	5.46953	-0.100035	1.0718				8-Cont	1.31412	0.356353
8-Cont-4	24.1347	19.3688	4.76596	-0.803601	1.74545				8-Chr	0.693786	0.118404
8-Cont-5	24.3864	19.3525	5.03397	-0.535595	1.44954
8-Cont-6	24.9107	19.3535	5.55715	-0.0124115	1.00864
8-Chr-1	25.5485	19.2432	6.3053	0.735738	0.600511	0.69982	0.119434
8-Chr-2	25.2458	19.2914	5.95433	0.384765	0.765904
8-Chr-3	25.4566	19.3627	6.09397	0.524404	0.695246
8-Chr-4	25.0863	19.3693	5.71707	0.147504	0.902811
8-Chr-5	25.282	19.2598	6.02224	0.452673	0.730688
8-Chr-6	25.9155	19.4333	6.48217	0.912603	0.531226
8-Chr-7	24.9541	18.8118	6.14227	0.572706	0.672355

## Sheet: Liver qRT-PCR FAS
		GF	3.36392
Sample	FAS	Arbp	ΔCт	ΔΔCт	amount	average	stdev		Group	average	stdev		ttest
GF-1	21.9142	18.7303	3.18393	-0.179997	1.13288	1.00262	0.0824728		GF	1.00262	0.0824728		8-Cont/8-Chr	0.0100322
GF-2	22.3534	18.8955	3.45793	0.0940033	0.936919				8-Cont	0.844284	0.280006
GF-3	22.5794	19.2526	3.32685	-0.0370792	1.02603				8-Chr	0.482048	0.123811
GF-4	22.6683	19.2015	3.46675	0.102831	0.931204
GF-5	21.9541	18.57	3.38417	0.0202423	0.986067
8-Cont-1	22.7436	19.4191	3.32457	-0.0393566	1.02766	0.844284	0.280006		Group	average	stdev
8-Cont-2	23.3793	19.305	4.07431	0.710386	0.611157				GF	1	0.0822572
8-Cont-3	22.8044	19.0883	3.7161	0.352172	0.783404				8-Cont	0.842077	0.279274
8-Cont-4	22.3806	19.3688	3.01179	-0.352131	1.27644				8-Chr	0.480788	0.123488
8-Cont-5	22.9349	19.3525	3.58247	0.218549	0.859429
8-Cont-6	23.6956	19.3535	4.34211	0.978187	0.507617
8-Chr-1	23.739	19.2432	4.49581	1.13189	0.456318	0.482048	0.123811
8-Chr-2	23.2851	19.2914	3.99369	0.629762	0.646283
8-Chr-3	23.8615	19.3627	4.49883	1.1349	0.455366
8-Chr-4	23.3294	19.3693	3.96017	0.596248	0.661472
8-Chr-5	23.906	19.2598	4.64619	1.28226	0.41115
8-Chr-6	24.3569	19.4333	4.92363	1.5597	0.339221
8-Chr-7	23.4814	18.8118	4.66962	1.3057	0.404526

## Sheet: Liver qRT-PCR SCD1
		GF	-5.18146
Sample	SCD1	Arbp	ΔCт	ΔΔCт	amount	average	stdev		Group	average	stdev		ttest
GF-1	13.3757	18.7303	-5.35461	-0.173143	1.12751	1.00813	0.143232		GF	1.00813	0.143232		8-Cont/8-Chr	1.20717e-05
GF-2	13.9009	18.8955	-4.99459	0.186872	0.878509				8-Cont	0.551275	0.0758294
GF-3	14.0732	19.2526	-5.17935	0.00211716	0.998534				8-Chr	0.186876	0.0794346
GF-4	13.7846	19.2015	-5.41693	-0.235466	1.17729
GF-5	13.6081	18.57	-4.96184	0.219621	0.858791
8-Cont-1	15.1023	19.4191	-4.31675	0.864714	0.549155	0.551275	0.0758294		Group	average	stdev
8-Cont-2	15.1394	19.305	-4.16564	1.01583	0.494544				GF	1	0.142078
8-Cont-3	14.5055	19.0883	-4.58279	0.598673	0.660361				8-Cont	0.546831	0.0752181
8-Cont-5	15.2644	19.3525	-4.08802	1.09344	0.468642				8-Chr	0.18537	0.0787943
8-Cont-6	14.9488	19.3535	-4.40469	0.776774	0.58367
8-Chr-1	16.955	19.2432	-2.28818	2.89328	0.134597	0.186876	0.0794346
8-Chr-2	16.8732	19.2914	-2.41824	2.76323	0.147294
8-Chr-3	16.6432	19.3627	-2.71942	2.46204	0.18149
8-Chr-4	15.7874	19.3693	-3.58191	1.59956	0.329978
8-Chr-5	16.217	19.2598	-3.04274	2.13872	0.227081
8-Chr-6	17.866	19.4333	-1.56736	3.6141	0.081667
8-Chr-7	15.9094	18.8118	-2.90236	2.2791	0.206026

[truncated: 31 more sheets: Liver qRT-PCR GPAT, Liver qRT-PCR DGAT1, Liver qRT-PCR DGAT2, Liver qRT-PCR ATGL, Liver qRT-PCR HSL, Liver qRT-PCR MGL, Liver qRT-PCR LPL, Liver qRT-PCR PPARa, Liver qRT-PCR PGC1a, Liver qRT-PCR CPT1, Liver qRT-PCR Acox1, Liver qRT-PCR MCAD, Liver qRT-PCR SREBP2, Liver qRT-PCR HMGCR, Liver qRT-PCR HMGCS, Liver qRT-PCR CYP7a1, Liver qRT-PCR CYP27a1, Liver qRT-PCR BSEP, Liver qRT-PCR ABCG5, Liver qRT-PCR ABCG8 …]
