# Supplementary material for: Disturbance of lipid metabolism in germ-free mice transplanted with gut microbiota of DSS-induced colitis mice
Source: PLoS One. 2023 Feb 3;18(2):e0280850. doi: 10.1371/journal.pone.0280850 (PMC9897547; doi:10.1371/journal.pone.0280850)
Supplement: S1 Data — (ZIP) [file pone.0280850.s005.zip › Raw data for Fig 4.xlsx]

## Sheet: SCFA
	FMT-cont				FMT-colitis
Total SCFAs	5.35961	5.9509	4.56931	5.20482	3.01087	5.48366	3.03175	3.4758
Acetate	3.28083	3.22399	2.81286	2.9174	1.96652	1.98802	1.89871
Propionate	0.633452	0.494109	0.636397	0.530014	0.541851	0.529107	0.412085	0.414458
Butyrate	1.1578	1.89584	1.4664		0.361537	0.499003	1.0131
Isobutyrate	0.0518882	0.0625095	0.0542428	0.0500473	0.0318646	0.046897	0.0318934	0.0254303
Valerate	0.131979	0.140809	0.12927	0.134761	0.0507408	0.116773	0.0504964	0.0789601
Isovalerate	0.103658	0.133635	0.114173	0.106207	0.0583603	0.087289	0.0502577	0.0451363

## Sheet: Liver qRT-PCR GPR41
		GF	19.0595
Sample	GPR41	Arbp	ΔCт	ΔΔCт	amount	average	stdev		Group	average	stdev		ttest
GF-1	39.1413	18.7303	20.411	1.35153	0.391876	1.15671	0.603041		GF	1.15671	0.603041		8-Cont/8-Chr	0.0157685
GF-2	38.5306	18.8955	19.6351	0.57562	0.670998				8-Cont	1.48119	0.555182
GF-3	37.5663	19.2526	18.3137	-0.74576	1.67686				8-Chr	0.457143	0.418773
GF-4	37.4607	19.2015	18.2592	-0.800343	1.74152
GF-5	37.2484	18.57	18.6785	-0.381049	1.30229
8-Cont-3	37.8979	19.0883	18.8097	-0.249844	1.18908	1.48119	0.555182		Group	average	stdev
8-Cont-4	38.6408	19.3688	19.272	0.212476	0.863055				GF	1	0.521343
8-Cont-5	37.5723	19.3525	18.2198	-0.839718	1.7897				8-Cont	1.28052	0.479968
8-Cont-6	37.3544	19.3535	18.0009	-1.05861	2.08292				8-Chr	0.395211	0.362039
8-Chr-1	40.2428	19.2432	20.9996	1.94015	0.26059	0.457143	0.418773
8-Chr-2	40.2098	19.2914	20.9183	1.85883	0.275699
8-Chr-4	40.3361	19.3693	20.9668	1.90729	0.266593
8-Chr-5	40.1731	19.2598	20.9133	1.85381	0.276662
8-Chr-6	38.2224	19.4333	18.7891	-0.270436	1.20617

## Sheet: Liver qRT-PCR GPR43
		GF	20.303
Sample	GPR43	Arbp	ΔCт	ΔΔCт	amount	average	stdev		Group	average	stdev		ttest
GF-3	39.9705	19.69	20.2805	-0.0224641	1.01569	1.03363	0.320491		GF	1.03363	0.320491		8-Cont/8-Chr	0.193005
GF-4	39.7026	19.8461	19.8565	-0.446487	1.36272				8-Cont	2.17049	0.581741
GF-5	40.1826	19.4107	20.7719	0.468951	0.72249				8-Chr	2.69731	0.561428
8-Cont-1	38.1827	19.2364	18.9463	-1.35666	2.56092	2.17049	0.581741
8-Cont-2	39.1049	19.3129	19.792	-0.510944	1.42498
8-Cont-3	37.9615	19.2611	18.7004	-1.6026	3.0369				Group	average	stdev
8-Cont-4	38.7724	19.5107	19.2616	-1.04134	2.05814				GF	1	0.310062
8-Cont-5	38.8549	19.322	19.5328	-0.770164	1.70546				8-Cont	2.09986	0.562812
8-Cont-6	37.6214	18.4796	19.1417	-1.16125	2.23651				8-Chr	2.60954	0.543159
8-Chr-3	38.1789	19.4915	18.6874	-1.61562	3.06442	2.69731	0.561428
8-Chr-4	38.8498	19.4686	19.3812	-0.921775	1.89444
8-Chr-5	37.8974	19.2286	18.6689	-1.63413	3.104
8-Chr-7	37.7775	18.9215	18.856	-1.44697	2.72635

## Sheet: Liver qRT-PCR GPR109a
		GF	12.3936
Sample	GPR109a	Arbp	ΔCт	ΔΔCт	amount	average	stdev		Group	average	stdev		ttest
GF-1	31.7506	19.3135	12.4371	0.0434734	0.970316	1.03489	0.292394		GF	1.03489	0.292394		8-Cont/8-Chr	0.0286566
GF-2	31.4483	19.518	11.9303	-0.463317	1.37871				8-Cont	2.31873	1.13529
GF-3	31.7403	19.69	12.0504	-0.343272	1.26863				8-Chr	1.08907	0.583291
GF-4	32.863	19.8461	13.0169	0.623302	0.649184
GF-5	31.9441	19.4107	12.5334	0.139814	0.907636
8-Cont-1	29.9584	19.2364	10.722	-1.67161	3.18571	2.31873	1.13529		Group	average	stdev
8-Cont-2	30.5384	19.3129	11.2256	-1.16807	2.24712				GF	1	0.282535
8-Cont-3	30.4378	19.2611	11.1766	-1.217	2.32462				8-Cont	2.24054	1.09701
8-Cont-4	29.9208	19.5107	10.4101	-1.98353	3.9546				8-Chr	1.05235	0.563623
8-Cont-5	31.4	19.322	12.078	-0.315667	1.24459
8-Cont-6	30.9386	18.4796	12.459	0.0653316	0.955726
8-Chr-1	31.8875	19.4186	12.4689	0.0752403	0.949184	1.08907	0.583291
8-Chr-2	32.3483	19.3969	12.9514	0.557775	0.679349
8-Chr-3	32.0605	19.4915	12.5689	0.175315	0.885574
8-Chr-4	31.6982	19.4686	12.2296	-0.16401	1.1204
8-Chr-5	31.6215	19.2286	12.3929	-0.000691223	1.00048
8-Chr-6	30.3211	19.1621	11.159	-1.23458	2.35313
8-Chr-7	31.9694	18.9215	13.0479	0.654298	0.635385
