# Supplementary material for: Disturbance of lipid metabolism in germ-free mice transplanted with gut microbiota of DSS-induced colitis mice
Source: PLoS One. 2023 Feb 3;18(2):e0280850. doi: 10.1371/journal.pone.0280850 (PMC9897547; doi:10.1371/journal.pone.0280850)
Supplement: S1 Data — (ZIP) [file pone.0280850.s005.zip › Raw data for S_Fig 1.xlsx]

## Sheet: Liver qRT-PCR TNFa
		GF	14.0496
Sample	TNFa	Arbp	ΔCт	ΔΔCт	amount	average	stdev		Group	average	stdev		ttest
GF-1	32.833	19.3135	13.5196	-0.530064	1.44399	1.04958	0.34026		GF	1.04958	0.34026		8-Cont/8-Chr	0.034194
GF-2	33.1894	19.518	13.6713	-0.378278	1.29979				8-Cont	0.972313	0.150844
GF-3	33.8343	19.69	14.1443	0.0946667	0.936489				8-Chr	1.45646	0.382279
GF-4	33.9	19.8461	14.0539	0.00431938	0.997011
GF-5	34.2697	19.4107	14.859	0.809356	0.570637
8-Cont-2	33.4007	19.3129	14.0878	0.0381939	0.973873	0.972313	0.150844		Group	average	stdev
8-Cont-3	33.6815	19.2611	14.4204	0.370759	0.773375				GF	1	0.324185
8-Cont-4	33.3456	19.5107	13.8349	-0.214732	1.16049				8-Cont	0.926379	0.143718
8-Cont-5	33.5438	19.322	14.2218	0.172162	0.887512				8-Chr	1.38765	0.364219
8-Cont-6	32.4366	18.4796	13.957	-0.0926331	1.06631
8-Chr-1	32.4947	19.4186	13.0761	-0.973548	1.96366	1.45646	0.382279
8-Chr-2	32.8254	19.3969	13.4285	-0.621102	1.53805
8-Chr-4	33.3317	19.4686	13.8631	-0.186522	1.13802
8-Chr-6	32.9655	19.1621	13.8034	-0.24623	1.1861

## Sheet: Liver qRT-PCR IL-6
		GF	8.33641
Sample	IL-6	Arbp	ΔCт	ΔΔCт	amount	average	stdev		Group	average	stdev		ttest
GF-1	25.9815	18.1575	7.82397	-0.512437	1.42646	1.11104	0.577147		GF	1.11104	0.577147		8-Cont/8-Chr	0.972019
GF-2	26.0314	18.6691	7.36224	-0.97417	1.96451				8-Cont	0.6408	0.215909
GF-3	26.8674	18.1362	8.7312	0.39479	0.7606				8-Chr	0.635918	0.178494
GF-4	27.8789	19.316	8.56287	0.226464	0.854727
GF-5	27.9262	18.7244	9.20176	0.865353	0.548912
8-Cont-2	28.1956	18.9158	9.27987	0.943461	0.519984	0.6408	0.215909		Group	average	stdev
8-Cont-4	27.604	19.0996	8.50442	0.168008	0.890071				GF	1	0.519464
8-Cont-5	27.8868	18.5855	9.30122	0.964812	0.512345				8-Cont	0.576756	0.19433
8-Chr-1	27.1551	18.5773	8.57781	0.241399	0.845925	0.635918	0.178494		8-Chr	0.572362	0.160654
8-Chr-2	26.6161	17.3277	9.28835	0.951939	0.516937
8-Chr-3	27.0257	18.3661	8.65966	0.323252	0.799266
8-Chr-4	26.3144	17.4972	8.81713	0.480723	0.716618
8-Chr-6	26.1488	16.9364	9.21236	0.875953	0.544894
8-Chr-7	28.3368	18.6488	9.68797	1.35156	0.391869

## Sheet: Liver qRT-PCR IL-1b
		GF	8.05076
Sample	IL-1b	Arbp	ΔCт	ΔΔCт	amount	average	stdev		Group	average	stdev		ttest
GF-3	27.8323	19.69	8.14229	0.0915381	0.938522	1.04626	0.391757		GF	1.04626	0.391757		8-Cont/8-Chr	0.576017
GF-4	28.3715	19.8461	8.52541	0.474652	0.71964				8-Cont	0.795027	0.189867
GF-5	26.8952	19.4107	7.48457	-0.56619	1.48061				8-Chr	0.865808	0.210289
8-Cont-1	27.7568	19.2364	8.52036	0.469601	0.722164	0.795027	0.189867
8-Cont-2	28.0291	19.3129	8.71626	0.665499	0.63047
8-Cont-3	27.278	19.2611	8.01682	-0.0339387	1.0238				Group	average	stdev
8-Cont-5	28.0464	19.322	8.72431	0.67355	0.626962				GF	1	0.374436
8-Cont-6	26.5718	18.4796	8.09212	0.0413672	0.971734				8-Cont	0.759877	0.181472
8-Chr-1	27.1741	19.4186	7.75547	-0.295289	1.22713	0.865808	0.210289		8-Chr	0.827529	0.200991
8-Chr-2	27.9229	19.3969	8.52604	0.475283	0.719326
8-Chr-3	27.7759	19.4915	8.28437	0.233617	0.8505
8-Chr-4	27.6887	19.4686	8.22008	0.169327	0.889257
8-Chr-5	27.9998	19.2286	8.77117	0.720416	0.606923
8-Chr-6	27.3621	19.1621	8.20002	0.149264	0.90171

## Sheet: Liver qRT-PCR MCP1
		GF	9.81365
Sample	MCP1	Arbp	ΔCт	ΔΔCт	amount	average	stdev		Group	average	stdev		ttest
GF-1	28.281	19.3135	8.96753	-0.846123	1.79766	1.0894	0.489743		GF	1.0894	0.489743		8-Cont/8-Chr	0.00975199
GF-2	28.9352	19.518	9.41714	-0.396517	1.31633				8-Cont	1.48609	0.592365
GF-3	30.4618	19.69	10.7718	0.95817	0.514709				8-Chr	0.610172	0.220283
GF-4	29.684	19.8461	9.8379	0.0242481	0.983333
GF-5	29.4846	19.4107	10.0739	0.260221	0.83496
8-Cont-2	28.107	19.3129	8.79414	-1.01951	2.02723	1.48609	0.592365		Group	average	stdev
8-Cont-3	28.0992	19.2611	8.83807	-0.975584	1.96644				GF	1	0.449553
8-Cont-5	29.2647	19.322	9.9427	0.129045	0.914436				8-Cont	1.36414	0.543754
8-Cont-6	28.2419	18.4796	9.76225	-0.051405	1.03627				8-Chr	0.5601	0.202206
8-Chr-1	29.4051	19.4186	9.98643	0.172775	0.887134	0.610172	0.220283
8-Chr-2	29.4605	19.3969	10.0636	0.249989	0.840903
8-Chr-3	30.1487	19.4915	10.6572	0.843515	0.557284
8-Chr-4	30.9106	19.4686	11.442	1.62836	0.323456
8-Chr-5	29.7591	19.2286	10.5305	0.716829	0.608433
8-Chr-6	30.1477	19.1621	10.9856	1.17194	0.443824

## Sheet: MAT qRT-PCR TNFa
		GF	16.5453
Sample	TNFa	b-actin	ΔCт	ΔΔCт	amount	average	stdev		Group	average	stdev		ttest
GF-2	35.1089	18.8051	16.3037	-0.241519	1.18224	1.14743	0.572435		GF	1.14743	0.572435		8-Cont/8-Chr	0.162204
GF-3	36.7498	18.8047	17.945	1.39977	0.37899				8-Cont	0.595874	0.249553
GF-4	35.6401	19.4363	16.2038	-0.341484	1.26706				8-Chr	1.30136	0.987113
GF-5	36.1648	20.4363	15.7285	-0.816764	1.76145
8-Cont-1	35.5507	18.9419	16.6088	0.0634999	0.95694	0.595874	0.249553
8-Cont-2	36.873	18.3829	18.4901	1.94485	0.259742				Group	average	stdev
8-Cont-3	36.396	18.9454	17.4506	0.905373	0.533895				GF	1	0.498882
8-Cont-4	35.8962	18.5889	17.3073	0.76208	0.589646				8-Cont	0.51931	0.217488
8-Cont-5	36.215	19.0239	17.191	0.645777	0.639148				8-Chr	1.13415	0.860278
8-Chr-1	36.7153	19.7491	16.9662	0.420937	0.746939	1.30136	0.987113
8-Chr-4	35.6066	19.4674	16.1392	-0.406044	1.32505
8-Chr-5	35.6245	20.5009	15.1236	-1.42171	2.67902
8-Chr-6	36.6594	18.9763	17.6831	1.13784	0.454438

## Sheet: MAT qRT-PCR IL-6
		GF	12.248
Sample	IL-6	b-actin	ΔCт	ΔΔCт	amount	average	stdev		Group	average	stdev		ttest
GF-1	31.4297	18.9506	12.4791	0.231146	0.851958	1.10123	0.590557		GF	1.10123	0.590557		8-Cont/8-Chr	0.135745
GF-2	30.0879	18.8051	11.2827	-0.965244	1.95239				8-Cont	0.727874	0.208008
GF-3	31.055	18.8047	12.2503	0.00227737	0.998423				8-Chr	0.922017	0.206474
GF-4	32.4162	19.4363	12.9798	0.731821	0.602143
8-Cont-1	31.8446	18.9419	12.9027	0.654749	0.635186	0.727874	0.208008
8-Cont-2	31.3554	18.3829	12.9724	0.724432	0.605235				Group	average	stdev
8-Cont-3	31.8222	18.9454	12.8768	0.628788	0.646719				GF	1	0.536271
8-Cont-4	31.3696	18.5889	12.7807	0.532663	0.691277				8-Cont	0.660965	0.188887
8-Cont-5	31.9154	19.0239	12.8915	0.643543	0.640139				8-Chr	0.837261	0.187494
8-Cont-6	33.1001	21.0521	12.048	-0.199984	1.14869
8-Chr-1	32.1322	19.7491	12.3831	0.135138	0.910583	0.922017	0.206474
8-Chr-2	33.5147	20.9168	12.5978	0.349827	0.784678
8-Chr-3	32.8795	20.2455	12.634	0.385962	0.765269
8-Chr-4	31.7042	19.4674	12.2368	-0.0112343	1.00782
8-Chr-5	32.3764	20.5009	11.8754	-0.372557	1.29465
8-Chr-6	31.603	18.9763	12.6267	0.378738	0.76911

## Sheet: MAT qRT-PCR IL-1b
		GF	11.0321
Sample	IL-1b	b-actin	ΔCт	ΔΔCт	amount	average	stdev		Group	average	stdev		ttest
GF-1	29.4497	18.9506	10.4991	-0.533023	1.44696	1.0298	0.2976		GF	1.0298	0.2976		8-Cont/8-Chr	0.0970998
GF-2	29.9371	18.8051	11.132	0.0998883	0.933105				8-Cont	1.4207	0.303302
GF-3	29.8455	18.8047	11.0408	0.00866747	0.99401				8-Chr	1.83344	0.435793
GF-4	30.8929	19.4363	11.4566	0.424468	0.745114
8-Cont-1	29.8581	18.9419	10.9162	-0.115955	1.08369	1.4207	0.303302
8-Cont-2	29.0547	18.3829	10.6718	-0.360332	1.28372				Group	average	stdev
8-Cont-3	29.3982	18.9454	10.4528	-0.579301	1.49413				GF	1	0.28899
8-Cont-4	28.6466	18.5889	10.0577	-0.974403	1.96483				8-Cont	1.37959	0.294526
8-Cont-5	29.7227	19.0239	10.6988	-0.333301	1.25989				8-Chr	1.78039	0.423184
8-Cont-6	31.5602	21.0521	10.5081	-0.524004	1.43794
8-Chr-2	31.2592	20.9168	10.3424	-0.68975	1.613	1.83344	0.435793
8-Chr-3	30.554	20.2455	10.3085	-0.72367	1.65138
8-Chr-4	29.3129	19.4674	9.84551	-1.18661	2.27618
8-Chr-5	31.1294	20.5009	10.6285	-0.403671	1.32287
8-Chr-6	28.8044	18.9763	9.82812	-1.20401	2.30379

## Sheet: MAT qRT-PCR MCP1
		GF	5.94649
Sample	MCP1	b-actin	ΔCт	ΔΔCт	amount	average	stdev		Group	average	stdev		ttest
GF-1	24.256	18.9506	5.30539	-0.641097	1.55951	1.06373	0.426478		GF	1.06373	0.426478		8-Cont/8-Chr	0.00730546
GF-2	25.2521	18.8051	6.44694	0.500449	0.706887				8-Cont	1.04265	0.29844
GF-3	24.3955	18.8047	5.59079	-0.355704	1.27961				8-Chr	0.538394	0.215602
GF-4	25.8792	19.4363	6.44284	0.496352	0.708897
8-Cont-1	24.9925	18.9419	6.05058	0.104095	0.930389	1.04265	0.29844
8-Cont-2	23.7793	18.3829	5.39639	-0.550096	1.46418				Group	average	stdev
8-Cont-3	25.3481	18.9454	6.40267	0.456183	0.728912				GF	1	0.400928
8-Cont-4	24.1912	18.5889	5.60227	-0.344216	1.26946				8-Cont	0.980181	0.28056
8-Cont-5	24.7915	19.0239	5.7676	-0.178889	1.13201				8-Chr	0.506139	0.202685
8-Cont-6	27.4508	21.0521	6.39871	0.452222	0.730916
8-Chr-1	26.7715	19.7491	7.02238	1.07589	0.474377	0.538394	0.215602
8-Chr-2	27.6233	20.9168	6.7065	0.760013	0.590491
8-Chr-3	26.6032	20.2455	6.35771	0.411216	0.751989
8-Chr-4	25.732	19.4674	6.26463	0.318139	0.802104
8-Chr-5	28.0102	20.5009	7.50928	1.56279	0.338495
8-Chr-6	26.7963	18.9763	7.82	1.87351	0.272908

## Sheet: EAT qRT-PCR TNFa
		GF	17.1683
Sample	TNFa	b-actin	ΔCт	ΔΔCт	amount	average	stdev		Group	average	stdev		ttest
GF-1	34.8705	17.4102	17.4603	0.291982	0.816779	1.10076	0.526794		GF	1.10076	0.526794		8-Cont/8-Chr	0.194161
GF-2	34.6162	17.8747	16.7415	-0.426772	1.34422				8-Cont	0.998096	0.374375
GF-3	35.0852	17.0089	18.0764	0.908075	0.532896				8-Chr	1.38185	0.532815
GF-4	35.1926	18.7976	16.395	-0.773285	1.70916
8-Cont-1	35.6223	17.5356	18.0867	0.918386	0.529101	0.998096	0.374375
8-Cont-2	35.3603	17.9583	17.402	0.23369	0.850457				Group	average	stdev
8-Cont-3	35.49	19.0301	16.4599	-0.708403	1.63399				GF	1	0.478572
8-Cont-4	37.2012	20.221	16.9802	-0.188067	1.13924				8-Cont	0.906731	0.340105
8-Cont-5	34.6813	17.5451	17.1362	-0.0320725	1.02248				8-Chr	1.25535	0.484041
8-Cont-6	34.8338	17.3673	17.4664	0.298126	0.813308
8-Chr-1	34.8566	18.199	16.6576	-0.510651	1.42469	1.38185	0.532815
8-Chr-2	33.9012	16.6134	17.2878	0.11947	0.920526
8-Chr-4	34.7252	17.9881	16.737	-0.431263	1.34841
8-Chr-5	35.1098	17.8951	17.2146	0.0463347	0.968393
8-Chr-6	34.2781	18.2779	16.0002	-1.16814	2.24721

## Sheet: EAT qRT-PCR IL-6
		GF	13.2314
Sample	IL-6	b-actin	ΔCт	ΔΔCт	amount	average	stdev		Group	average	stdev		ttest
GF-1	30.5707	17.4102	13.1605	-0.0709864	1.05043	1.00553	0.12641		GF	1.00553	0.12641		8-Cont/8-Chr	0.659983
GF-2	30.9642	17.8747	13.0895	-0.141909	1.10336				8-Cont	0.875882	0.335877
GF-3	30.4532	17.0089	13.4443	0.212896	0.862804				8-Chr	0.970793	0.351405
8-Cont-1	30.6004	17.5356	13.0648	-0.166638	1.12244	0.875882	0.335877
8-Cont-2	32.0514	17.9583	14.0931	0.861667	0.550316
8-Cont-3	31.9117	19.0301	12.8816	-0.349831	1.27441				Group	average	stdev
8-Cont-5	30.9138	17.5451	13.3687	0.137252	0.909249				GF	1	0.125714
8-Cont-6	31.5339	17.3673	14.1666	0.935132	0.522994				8-Cont	0.871062	0.334028
8-Chr-1	31.592	18.199	13.3931	0.16164	0.894009	0.970793	0.351405		8-Chr	0.96545	0.349471
8-Chr-2	29.7943	16.6134	13.1809	-0.0505664	1.03567
8-Chr-3	31.2095	16.9703	14.2392	1.00776	0.497316
8-Chr-4	31.7716	17.9881	13.7835	0.552022	0.682063
8-Chr-5	30.6945	17.8951	12.7994	-0.432028	1.34913
8-Chr-6	31.0588	18.2779	12.7809	-0.45056	1.36657

[truncated: 6 more sheets: EAT qRT-PCR IL-1b, EAT qRT-PCR MCP1, BAT qRT-PCR TNFa, BAT qRT-PCR IL-6, BAT qRT-PCR IL-1b, BAT qRT-PCR MCP1]
