# Supplementary material for: Disturbance of lipid metabolism in germ-free mice transplanted with gut microbiota of DSS-induced colitis mice
Source: PLoS One. 2023 Feb 3;18(2):e0280850. doi: 10.1371/journal.pone.0280850 (PMC9897547; doi:10.1371/journal.pone.0280850)
Supplement: S1 Data — (ZIP) [file pone.0280850.s005.zip › Raw data for S_Fig 2.xlsx]

## Sheet: SAT qRT-PCR ChREBP
		GF	6.59721
	ChREBP	Gapdh	ΔCт	ΔΔCт	amount	average	stdev		Group	average	stdev		ttest
GF-1	25.5821	19.774	5.8081	-0.789113	1.72801	1.0906	0.567315		GF	1.0906	0.567315		8-Cont/8-Chr	0.0432784
GF-2	25.3624	18.6176	6.74476	0.147553	0.90278				8-Cont	2.02142	0.206624
GF-4	25.2153	17.9765	7.23877	0.64156	0.641019				8-Chr	3.35163	1.24026
8-Cont-1	25.4468	19.613	5.83378	-0.763425	1.69752	2.02142	0.206624
8-Cont-2	24.2036	18.6881	5.51549	-1.08172	2.11656
8-Cont-4	24.5065	18.8659	5.64053	-0.956676	1.94083				Group	average	stdev
8-Cont-5	23.7146	18.2156	5.49893	-1.09828	2.14099				GF	1	0.520185
8-Cont-6	24.2845	18.8321	5.45238	-1.14483	2.2112				8-Cont	1.85349	0.189458
8-Chr-1	24.834	20.2686	4.56539	-2.03182	4.08921	3.35163	1.24026		8-Chr	3.07318	1.13722
8-Chr-2	24.5819	19.4717	5.11022	-1.48699	2.80303
8-Chr-3	24.9197	20.1173	4.80234	-1.79487	3.46984
8-Chr-5	25.0501	18.992	6.05805	-0.539163	1.45313
8-Chr-6	24.9286	19.9899	4.93872	-1.65849	3.15685
8-Chr-7	24.1818	19.9457	4.23609	-2.36112	5.1377

## Sheet: SAT qRT-PCR SREBP1c
		GF	7.27084
	SREBP1c	Gapdh	ΔCт	ΔΔCт	amount	average	stdev		Group	average	stdev		ttest
GF-1	26.9054	19.774	7.13142	-0.139415	1.10146	1.04534	0.359635		GF	1.04534	0.359635		8-Cont/8-Chr	0.791973
GF-2	26.4858	18.6176	7.86823	0.597396	0.660946				8-Cont	1.36095	0.342187
GF-3	26.7491	19.9362	6.81286	-0.45798	1.37362				8-Chr	1.2981	0.426487
8-Cont-1	26.1304	19.613	6.51736	-0.75348	1.68585	1.36095	0.342187
8-Cont-2	25.2998	18.6881	6.61172	-0.659112	1.57911
8-Cont-3	26.1995	19.4891	6.71033	-0.560504	1.47478				Group	average	stdev
8-Cont-4	25.486	18.8659	6.62007	-0.650771	1.57001				GF	1	0.344036
8-Cont-5	25.6232	18.2156	7.40759	0.136754	0.909564				8-Cont	1.30192	0.327345
8-Cont-6	26.1825	18.8321	7.35039	0.0795485	0.946354				8-Chr	1.2418	0.407989
8-Chr-2	26.1944	19.4717	6.72266	-0.548179	1.46224	1.2981	0.426487
8-Chr-3	26.7308	20.1173	6.61349	-0.657352	1.57718
8-Chr-4	26.5264	18.9356	7.59084	0.320004	0.801068
8-Chr-5	26.4271	18.992	7.43502	0.164183	0.892434
8-Chr-6	26.4472	19.9899	6.45724	-0.813596	1.75759

## Sheet: SAT qRT-PCR LXR
		GF	10.628
	LXR	Gapdh	ΔCт	ΔΔCт	amount	average	stdev		Group	average	stdev		ttest
GF-1	29.9709	19.774	10.197	-0.431032	1.3482	1.08503	0.468268		GF	1.08503	0.468268		8-Cont/8-Chr	0.721678
GF-2	30.1229	18.6176	11.5053	0.8773	0.544385				8-Cont	0.9589	0.226073
GF-3	30.1179	19.9362	10.1817	-0.446268	1.36251				8-Chr	0.903611	0.241816
8-Cont-1	29.8859	19.613	10.2729	-0.355089	1.27906	0.9589	0.226073
8-Cont-2	29.6739	18.6881	10.9858	0.357832	0.780336
8-Cont-3	29.8669	19.4891	10.3778	-0.250154	1.18933				Group	average	stdev
8-Cont-4	29.5867	18.8659	10.7207	0.0927429	0.937738				GF	1	0.431571
8-Cont-5	29.3007	18.2156	11.0851	0.457075	0.728462				8-Cont	0.883753	0.208356
8-Cont-6	29.7143	18.8321	10.8822	0.254177	0.838465				8-Chr	0.832797	0.222865
8-Chr-2	30.2058	19.4717	10.7341	0.106068	0.929117	0.903611	0.241816
8-Chr-3	30.5697	20.1173	10.4524	-0.175623	1.12945
8-Chr-5	30.4482	18.992	11.4561	0.828156	0.563249
8-Chr-6	30.6286	19.9899	10.6387	0.0106773	0.992626

## Sheet: SAT qRT-PCR ACC
		GF	4.74313
	ACC	Gapdh	ΔCт	ΔΔCт	amount	average	stdev		Group	average	stdev		ttest
GF-1	23.2778	19.774	3.50384	-1.23929	2.36082	1.25213	0.992581		GF	1.25213	0.992581		8-Cont/8-Chr	0.677412
GF-2	23.4356	18.6176	4.81797	0.074838	0.949449				8-Cont	1.95258	0.522043
GF-4	23.8841	17.9765	5.90758	1.16445	0.446135				8-Chr	1.77422	0.701561
8-Cont-1	23.9769	19.613	4.36393	-0.379197	1.30062	1.95258	0.522043
8-Cont-2	22.2985	18.6881	3.61036	-1.13277	2.1928
8-Cont-3	22.9034	19.4891	3.41427	-1.32886	2.51204				Group	average	stdev
8-Cont-6	22.7234	18.8321	3.89126	-0.851874	1.80484				GF	1	0.792712
8-Chr-1	23.7433	20.2686	3.47474	-1.2684	2.40893	1.77422	0.701561		8-Cont	1.5594	0.416923
8-Chr-2	23.0322	19.4717	3.56046	-1.18267	2.26996				8-Chr	1.41696	0.560292
8-Chr-3	23.513	20.1173	3.39565	-1.34748	2.54467
8-Chr-4	23.5997	18.9356	4.66408	-0.0790526	1.05632
8-Chr-5	23.4424	18.992	4.45038	-0.292746	1.22497
8-Chr-6	24.5435	19.9899	4.55353	-0.189601	1.14045

## Sheet: SAT qRT-PCR FAS
		GF	3.75658
Sample	FAS	Gapdh	ΔCт	ΔΔCт	amount	average	stdev		Group	average	stdev		ttest
GF-1	22.2767	19.774	2.5027	-1.25387	2.38481	1.25492	1.00709		GF	1.25492	1.00709		8-Cont/8-Chr	0.169243
GF-2	22.4817	18.6176	3.8641	0.107527	0.928178				8-Cont	2.11304	0.490208
GF-4	22.8795	17.9765	4.90292	1.14635	0.451768				8-Chr	1.57331	0.669312
8-Cont-1	22.7755	19.613	3.16251	-0.594063	1.50949	2.11304	0.490208
8-Cont-2	21.4602	18.6881	2.7721	-0.984476	1.97859
8-Cont-3	22.0027	19.4891	2.51362	-1.24296	2.36683				Group	average	stdev
8-Cont-5	20.4864	18.2156	2.27074	-1.48584	2.8008				GF	1	0.802515
8-Cont-6	21.6556	18.8321	2.82341	-0.933168	1.90946				8-Cont	1.6838	0.39063
8-Chr-1	22.9742	20.2686	2.70561	-1.05096	2.07191	1.57331	0.669312		8-Chr	1.25372	0.533351
8-Chr-2	22.0598	19.4717	2.58806	-1.16851	2.2478
8-Chr-3	22.7538	20.1173	2.63645	-1.12012	2.17365
8-Chr-4	22.8203	18.9356	3.88475	0.128178	0.914986
8-Chr-5	22.4134	18.992	3.42139	-0.335184	1.26154
8-Chr-6	24.1236	19.9899	4.13369	0.377111	0.769978

## Sheet: SAT qRT-PCR SCD1
		GF	8.58411
	SCD1	Gapdh	ΔCт	ΔΔCт	amount	average	stdev		Group	average	stdev		ttest
GF-1	27.9782	19.774	8.20424	-0.37988	1.30123	1.01991	0.252851		GF	1.01991	0.252851		8-Cont/8-Chr	0.52069
GF-2	27.5029	18.6176	8.88528	0.301164	0.811597				8-Cont	1.15076	0.612989
GF-4	26.6394	17.9765	8.66283	0.0787156	0.9469				8-Chr	1.50474	0.917036
8-Cont-2	28.3456	18.6881	9.65754	1.07342	0.475191	1.15076	0.612989
8-Cont-4	27.3919	18.8659	8.52596	-0.0581576	1.04114
8-Cont-5	25.8274	18.2156	7.61176	-0.972354	1.96204				Group	average	stdev
8-Cont-6	27.2468	18.8321	8.41462	-0.169491	1.12466				GF	1	0.247915
8-Chr-1	29.4062	20.2686	9.13761	0.553499	0.681366	1.50474	0.917036		8-Cont	1.12829	0.601022
8-Chr-2	26.7082	19.4717	7.23646	-1.34766	2.54499				8-Chr	1.47536	0.899134
8-Chr-3	27.3427	20.1173	7.22534	-1.35877	2.56467
8-Chr-4	27.9192	18.9356	8.98356	0.39945	0.758147
8-Chr-6	27.7277	19.9899	7.73782	-0.846295	1.79788
8-Chr-7	29.0833	19.9457	9.13761	0.553491	0.681369

## Sheet: EAT qRT-PCR ChREBP
		GF	5.52597
	ChREBP	GAPDH	ΔCт	ΔΔCт	amount	average	stdev		Group	average	stdev		ttest
GF-2	25.7454	20.2901	5.45532	-0.0706488	1.05019	1.00076	0.047961		GF	1.00076	0.047961		8-Cont/8-Chr	0.07435
GF-3	24.938	19.3447	5.59328	0.0673116	0.954415				8-Cont	0.973869	0.119478
GF-4	25.8303	20.301	5.5293	0.00333722	0.997689				8-Chr	1.13483	0.140747
8-Cont-1	24.636	19.2893	5.34666	-0.17931	1.13234	0.973869	0.119478
8-Cont-2	25.4638	19.9303	5.53356	0.00759252	0.994751
8-Cont-3	27.1117	21.2593	5.85241	0.326446	0.797499				Group	average	stdev
8-Cont-4	25.3972	19.8527	5.54456	0.0185922	0.987196				GF	1	0.0479244
8-Cont-5	25.0987	19.5101	5.58854	0.0625699	0.957557				8-Cont	0.973125	0.119387
8-Chr-1	24.9565	19.5875	5.36903	-0.156939	1.11492	1.13483	0.140747		8-Chr	1.13397	0.14064
8-Chr-2	25.2598	19.7471	5.51272	-0.0132434	1.00922
8-Chr-3	25.0831	19.7225	5.36063	-0.165337	1.12143
8-Chr-4	25.1434	19.6487	5.49465	-0.0313212	1.02195
8-Chr-6	24.9472	19.9058	5.04135	-0.484614	1.39921
8-Chr-7	24.9107	19.5767	5.33407	-0.191895	1.14226

## Sheet: EAT qRT-PCR SREBP1c
		GF	6.43117
	SREBP1c	GAPDH	ΔCт	ΔΔCт	amount	average	stdev		Group	average	stdev		ttest
GF-1	25.8902	19.2265	6.66372	0.232552	0.851128	1.00706	0.136365		GF	1.00706	0.136365		8-Cont/8-Chr	0.0592644
GF-2	26.5618	20.2901	6.27174	-0.159422	1.11684				8-Cont	1.02597	0.189594
GF-3	25.8739	19.3447	6.52916	0.09799	0.934334				8-Chr	1.35671	0.294214
GF-4	26.5611	20.301	6.26005	-0.17112	1.12593
8-Cont-1	25.8912	19.2893	6.60191	0.17074	0.888387	1.02597	0.189594
8-Cont-2	25.9453	19.9303	6.01507	-0.416094	1.33431				Group	average	stdev
8-Cont-3	27.595	21.2593	6.33571	-0.0954571	1.0684				GF	1	0.135409
8-Cont-4	26.3268	19.8527	6.47416	0.0429993	0.970635				8-Cont	1.01878	0.188265
8-Cont-5	26.1453	19.5101	6.63521	0.204041	0.868116				8-Chr	1.3472	0.292152
8-Chr-1	25.1272	19.5875	5.53968	-0.891483	1.85508	1.35671	0.294214
8-Chr-2	25.8833	19.7471	6.13622	-0.29495	1.22684
8-Chr-3	25.5456	19.7225	5.82309	-0.608076	1.52423
8-Chr-4	26.0409	19.6487	6.3922	-0.0389671	1.02738
8-Chr-5	25.5477	19.3599	6.18778	-0.243383	1.18377
8-Chr-6	25.9332	19.9058	6.02737	-0.403799	1.32299

## Sheet: EAT qRT-PCR LXR
		GF	10.1226
	LXR	GAPDH	ΔCт	ΔΔCт	amount	average	stdev		Group	average	stdev		ttest
GF-1	29.5924	19.2265	10.3659	0.243253	0.844838	1.01751	0.226372		GF	1.01751	0.226372		8-Cont/8-Chr	0.0451599
GF-2	30.3684	20.2901	10.0783	-0.0442986	1.03118				8-Cont	0.957581	0.14721
GF-3	29.6827	19.3447	10.338	0.215381	0.861319				8-Chr	1.36692	0.367302
GF-4	30.0093	20.301	9.70831	-0.414336	1.33268
8-Cont-1	29.566	19.2893	10.2767	0.154022	0.898742	0.957581	0.14721
8-Cont-2	29.819	19.9303	9.88871	-0.233935	1.17604				Group	average	stdev
8-Cont-3	31.6802	21.2593	10.421	0.298313	0.813203				GF	1	0.222478
8-Cont-4	29.9254	19.8527	10.0727	-0.049931	1.03522				8-Cont	0.941106	0.144678
8-Cont-5	29.8425	19.5101	10.3324	0.209718	0.864706				8-Chr	1.3434	0.360983
8-Chr-1	29.1096	19.5875	9.52217	-0.60048	1.51622	1.36692	0.367302
8-Chr-2	29.5983	19.7471	9.85123	-0.271412	1.20699
8-Chr-3	28.972	19.7225	9.24946	-0.873183	1.8317
8-Chr-4	29.8493	19.6487	10.2006	0.0779738	0.947387
8-Chr-5	29.4717	19.3599	10.1118	-0.0108056	1.00752
8-Chr-6	29.27	19.9058	9.36416	-0.758482	1.69171

## Sheet: EAT qRT-PCR ACC
		GF	4.16491
	ACC	GAPDH	ΔCт	ΔΔCт	amount	average	stdev		Group	average	stdev		ttest
GF-1	23.3367	19.2265	4.11026	-0.054646	1.0386	1.00779	0.138186		GF	1.00779	0.138186		8-Cont/8-Chr	0.240245
GF-2	24.7692	20.2901	4.47916	0.314252	0.804268				8-Cont	1.13584	0.282738
GF-3	23.3789	19.3447	4.0342	-0.130711	1.09483				8-Chr	0.949495	0.234483
GF-4	24.337	20.301	4.03601	-0.128895	1.09346
8-Cont-1	23.25	19.2893	3.96066	-0.204247	1.15208	1.13584	0.282738
8-Cont-2	23.8565	19.9303	3.9262	-0.238713	1.17994				Group	average	stdev
8-Cont-3	25.9498	21.2593	4.69051	0.5256	0.69467				GF	1	0.137118
8-Cont-4	23.4471	19.8527	3.59443	-0.570473	1.48501				8-Cont	1.12706	0.280552
8-Cont-5	23.4516	19.5101	3.94147	-0.223439	1.16751				8-Chr	0.942155	0.23267
8-Chr-1	24.4784	19.5875	4.89092	0.726011	0.604573	0.949495	0.234483
8-Chr-2	23.9084	19.7471	4.16128	-0.00363016	1.00252
8-Chr-3	23.5765	19.7225	3.85399	-0.310921	1.2405
8-Chr-4	24.275	19.6487	4.6263	0.461389	0.726287
8-Chr-5	23.7447	19.3599	4.38479	0.219884	0.858634
8-Chr-6	23.8128	19.9058	3.90704	-0.257872	1.19571
8-Chr-7	23.7155	19.5767	4.13884	-0.0260701	1.01823

[truncated: 15 more sheets: EAT qRT-PCR FAS, EAT qRT-PCR SCD1, MAT qRT-PCR ChREBP, MAT qRT-PCR SREBP1c, MAT qRT-PCR LXR, MAT qRT-PCR ACC, MAT qRT-PCR FAS, MAT qRT-PCR SCD1, BAT qRT-PCR ChREBP, BAT qRT-PCR SREBP1c, BAT qRT-PCR LXR, BAT qRT-PCR ACC, BAT qRT-PCR FAS, BAT qRT-PCR SCD1, Fasting blood glucose]
