# Supplementary material for: Disturbance of lipid metabolism in germ-free mice transplanted with gut microbiota of DSS-induced colitis mice
Source: PLoS One. 2023 Feb 3;18(2):e0280850. doi: 10.1371/journal.pone.0280850 (PMC9897547; doi:10.1371/journal.pone.0280850)
Supplement: S1 Data — (ZIP) [file pone.0280850.s005.zip › Raw data for S_Fig 3.xlsx]

## Sheet: MAT qRT-PCR GPR41
		GF	13.7368
Sample	GPR41	b-actin	ΔCт	ΔΔCт	amount	average	stdev		Group	average	stdev		ttest
GF-1	33.2595	18.6305	14.629	0.892184	0.538798	1.05058	0.329045		GF	1.05058	0.329045		8-Cont/8-Chr	0.108867
GF-2	32.9707	19.209	13.7618	0.0249664	0.982843				8-Cont	1.3515	1.18405
GF-3	32.9514	19.6141	13.3372	-0.39956	1.31911				8-Chr	0.243489	0.132907
GF-4	32.7783	19.4829	13.2954	-0.441394	1.35792
GF-5	34.0342	20.3736	13.6606	-0.0761974	1.05424
8-Cont-1	32.5421	20.3357	12.2065	-1.53032	2.88851	1.3515	1.18405		Group	average	stdev
8-Cont-3	33.2618	20.7118	12.55	-1.18681	2.27649				GF	1	0.313204
8-Cont-4	34.3257	20.4576	13.8681	0.131313	0.913				8-Cont	1.28643	1.12705
8-Cont-5	37.695	20.0275	17.6675	3.93072	0.0655747				8-Chr	0.231767	0.126508
8-Cont-6	33.6732	19.2325	14.4407	0.703874	0.613922
8-Chr-1	36.3371	19.9718	16.3654	2.62859	0.161702	0.243489	0.132907
8-Chr-2	34.8463	18.9153	15.931	2.19416	0.21852
8-Chr-3	34.1299	19.2029	14.9269	1.19015	0.438257
8-Chr-4	35.8784	19.4564	16.422	2.68523	0.155477

## Sheet: MAT qRT-PCR GPR43
		GF	4.89926
Sample	GPR43	b-actin	ΔCт	ΔΔCт	amount	average	stdev		Group	average	stdev		ttest
GF-1	23.9974	18.6305	5.36694	0.467677	0.723128	1.03209	0.282716		GF	1.03209	0.282716		8-Cont/8-Chr	0.0793699
GF-2	23.9973	19.209	4.78834	-0.110925	1.07992				8-Cont	1.14001	0.584139
GF-3	24.9033	19.6141	5.2892	0.389941	0.763161				8-Chr	0.517413	0.372644
GF-4	23.9335	19.4829	4.45057	-0.448691	1.3648
GF-5	24.9749	20.3736	4.60126	-0.298003	1.22944
8-Cont-1	24.8227	20.3357	4.48702	-0.412246	1.33076	1.14001	0.584139		Group	average	stdev
8-Cont-3	25.2568	20.7118	4.54499	-0.35427	1.27834				GF	1	0.273925
8-Cont-4	24.5625	20.4576	4.10485	-0.794413	1.73437				8-Cont	1.10457	0.565977
8-Cont-5	24.6722	20.0275	4.64474	-0.254525	1.19294				8-Chr	0.501326	0.361057
8-Cont-6	26.7431	19.2325	7.51061	2.61135	0.163646
8-Chr-1	24.9099	19.9718	4.93815	0.0388882	0.973405	0.517413	0.372644
8-Chr-2	26.2715	18.9153	7.3562	2.45694	0.182133
8-Chr-3	25.5318	19.2029	6.32886	1.42959	0.371236
8-Chr-4	24.5786	19.4564	5.12221	0.222951	0.856811
8-Chr-5	26.7777	19.5814	7.19629	2.29703	0.203482

## Sheet: MAT qRT-PCR GPR109a
		GF	7.78328
Sample	GPR109a	b-actin	ΔCт	ΔΔCт	amount	average	stdev		Group	average	stdev		ttest
GF-1	26.9895	18.6305	8.35897	0.575693	0.670964	1.04409	0.343079		GF	1.04409	0.343079		8-Cont/8-Chr	0.0236457
GF-2	26.5082	19.209	7.29919	-0.484091	1.3987				8-Cont	1.37906	0.356314
GF-3	27.6427	19.6141	8.02861	0.245327	0.843625				8-Chr	0.687539	0.289677
GF-5	27.82	20.3736	7.44635	-0.336928	1.26306
8-Cont-1	27.2036	20.3357	6.86794	-0.915347	1.88602	1.37906	0.356314
8-Cont-3	28.3789	20.7118	7.66701	-0.116271	1.08393				Group	average	stdev
8-Cont-4	27.7996	20.4576	7.34202	-0.441258	1.35779				GF	1	0.328592
8-Cont-5	27.5616	20.0275	7.53414	-0.24914	1.1885				8-Cont	1.32083	0.341268
8-Chr-2	28.3656	18.9153	9.45026	1.66698	0.314912	0.687539	0.289677		8-Chr	0.658506	0.277444
8-Chr-3	27.5044	19.2029	8.30149	0.518211	0.698237
8-Chr-4	27.208	19.4564	7.75153	-0.0317483	1.02225
8-Chr-5	27.8492	19.5814	8.26776	0.484479	0.714755

## Sheet: EAT qRT-PCR GPR41
		GF	14.6437
Sample	GPR41	GAPDH	ΔCт	ΔΔCт	amount	average	stdev		Group	average	stdev		ttest
GF-2	34.6679	20.2901	14.3778	-0.265823	1.20232	1.06312	0.412173		GF	1.06312	0.412173		8-Cont/8-Chr	0.156872
GF-3	34.7268	19.3447	15.3821	0.738484	0.599369				8-Cont	0.353952	0.437647
GF-4	34.472	20.301	14.171	-0.472661	1.38767				8-Chr	0.981697	0.446116
8-Cont-1	36.6948	19.2893	17.4055	2.76181	0.147439	0.353952	0.437647
8-Cont-2	38.6874	19.9303	18.7571	4.11348	0.0577721
8-Cont-4	34.7196	19.8527	14.8669	0.223231	0.856645				Group	average	stdev
8-Chr-2	34.0683	19.7471	14.3212	-0.322465	1.25047	0.981697	0.446116		GF	1	0.387702
8-Chr-3	35.4655	19.7225	15.743	1.09934	0.466731				8-Cont	0.332937	0.411663
8-Chr-5	33.7074	19.3599	14.3475	-0.296186	1.22789				8-Chr	0.923412	0.41963

## Sheet: EAT qRT-PCR GPR43
		GF	4.50088
Sample	GPR43	GAPDH	ΔCт	ΔΔCт	amount	average	stdev		Group	average	stdev		ttest
GF-2	24.459	20.2901	4.16891	-0.331977	1.25874	1.0716	0.433999		GF	1.0716	0.433999		8-Cont/8-Chr	0.899811
GF-3	24.6429	19.3447	5.29819	0.797303	0.575424				8-Cont	0.758902	0.276596
GF-4	24.3366	20.301	4.03556	-0.465326	1.38063				8-Chr	0.733955	0.165353
8-Cont-1	24.9085	19.2893	5.6192	1.11832	0.46063	0.758902	0.276596
8-Cont-2	24.4212	19.9303	4.49091	-0.00997127	1.00694
8-Cont-4	24.6591	19.8527	4.80643	0.30554	0.809139				Group	average	stdev
8-Chr-2	24.3622	19.7471	4.61514	0.11426	0.923856	0.733955	0.165353		GF	1	0.405002
8-Chr-3	24.8313	19.7225	5.10875	0.607867	0.656166				8-Cont	0.708197	0.258116
8-Chr-4	24.835	19.6487	5.18627	0.685381	0.621841				8-Chr	0.684917	0.154305

## Sheet: EAT qRT-PCR GPR109a
		GF	7.95711
Sample	GPR109a	GAPDH	ΔCт	ΔΔCт	amount	average	stdev		Group	average	stdev		ttest
GF-2	27.9085	20.2901	7.61842	-0.33869	1.26461	1.05596	0.384064		GF	1.05596	0.384064		8-Cont/8-Chr	0.0565902
GF-3	28.0085	19.3447	8.66378	0.706665	0.612735				8-Cont	0.694049	0.179067
GF-4	27.8902	20.301	7.58914	-0.367975	1.29054				8-Chr	1.22635	0.33378
8-Cont-1	28.0983	19.2893	8.809	0.851889	0.554059	0.694049	0.179067
8-Cont-2	28.0461	19.9303	8.11582	0.158705	0.895829
8-Cont-4	28.4712	19.8527	8.61852	0.661409	0.63226				Group	average	stdev
8-Chr-3	27.113	19.7225	7.39044	-0.566675	1.48111	1.22635	0.33378		GF	1	0.36371
8-Chr-4	27.6351	19.6487	7.98635	0.0292338	0.979941				8-Cont	0.657268	0.169578
8-Chr-5	27.4702	19.3599	8.11034	0.153227	0.899237				8-Chr	1.16136	0.316091
8-Chr-6	27.2352	19.9058	7.3294	-0.627707	1.54511

## Sheet: SAT qRT-PCR GPR41
		GF	8.04485
Sample	GPR41	Gapdh	ΔCт	ΔΔCт	amount	average	stdev		Group	average	stdev		ttest
GF-1	35.6369	27.2402	8.39677	0.351917	0.783542	1.06603	0.491016		GF	1.06603	0.491016		8-Cont/8-Chr	0.0251095
GF-3	35.758	27.3575	8.40046	0.35561	0.781539				8-Cont	0.274115	0.201796
GF-4	34.801	27.4637	7.33733	-0.707527	1.633				8-Chr	0.856019	0.336622
8-Cont-1	36.975	26.192	10.783	2.73814	0.149878	0.274115	0.201796
8-Cont-2	36.8534	24.6761	12.1773	4.13245	0.0570174
8-Cont-3	35.8574	26.7255	9.13195	1.0871	0.470706				Group	average	stdev
8-Cont-4	35.1761	25.8758	9.30032	1.25546	0.418859				GF	1	0.460603
8-Chr-1	35.6785	27.4397	8.23873	0.193876	0.874254	0.856019	0.336622		8-Cont	0.257137	0.189297
8-Chr-2	35.5489	26.3688	9.18007	1.13521	0.455268				8-Chr	0.802999	0.315772
8-Chr-3	35.0568	27.365	7.69172	-0.353132	1.27733
8-Chr-4	35.2379	26.9019	8.33605	0.291197	0.817224

## Sheet: SAT qRT-PCR GPR43
		GF	1.40036
Sample	GPR43	Gapdh	ΔCт	ΔΔCт	amount	average	stdev		Group	average	stdev		ttest
GF-2	29.8996	27.6621	2.23755	0.837182	0.559736	1.11829	0.632952		GF	1.11829	0.632952		8-Cont/8-Chr	0.531837
GF-3	27.9053	27.3575	0.547739	-0.852626	1.80578				8-Cont	0.662807	0.168812
GF-4	28.8795	27.4637	1.41581	0.0154432	0.989353				8-Chr	0.811305	0.47935
8-Cont-2	26.803	24.6761	2.12688	0.726514	0.604362	0.662807	0.168812
8-Cont-3	28.7229	26.7255	1.99747	0.597102	0.66108
8-Cont-4	27.4551	25.8758	1.57928	0.178912	0.883369				Group	average	stdev
8-Cont-5	27.8587	26.0224	1.83626	0.435897	0.739234				GF	1	0.565999
8-Cont-6	29.7621	27.1306	2.63147	1.23111	0.42599				8-Cont	0.592696	0.150955
8-Chr-1	28.6322	27.4397	1.19252	-0.207841	1.15496	0.811305	0.47935		8-Chr	0.725487	0.428645
8-Chr-2	30.9607	26.3688	4.59181	3.19145	0.109466
8-Chr-3	28.9369	27.365	1.57191	0.17155	0.887888
8-Chr-4	29.0646	26.9019	2.16271	0.762349	0.589535
8-Chr-5	29.9024	28.8967	1.00566	-0.394709	1.31468

## Sheet: SAT qRT-PCR GPR109a
		GF	7.84755
Sample	GPR109a	Gapdh	ΔCт	ΔΔCт	amount	average	stdev		Group	average	stdev		ttest
GF-1	34.93	27.2402	7.68984	-0.157712	1.11552	1.04137	0.341015		GF	1.04137	0.341015		8-Cont/8-Chr	0.220837
GF-3	35.7842	27.3575	8.42665	0.579096	0.669383				8-Cont	0.601974	0.183287
GF-4	34.8898	27.4637	7.42617	-0.421384	1.33921				8-Chr	0.883069	0.426593
8-Cont-1	34.6155	26.192	8.42348	0.575923	0.670857	0.601974	0.183287
8-Cont-2	33.9545	24.6761	9.27831	1.43076	0.370936
8-Cont-3	35.6215	26.7255	8.89605	1.04849	0.483474				Group	average	stdev
8-Cont-4	34.3775	25.8758	8.50167	0.654118	0.635464				GF	1	0.327467
8-Cont-6	35.2141	27.1306	8.08348	0.23593	0.849137				8-Cont	0.578059	0.176006
8-Chr-1	34.8901	27.4397	7.45041	-0.397147	1.3169	0.883069	0.426593		8-Chr	0.847987	0.409646
8-Chr-2	35.4725	26.3688	9.10365	1.25609	0.418676
8-Chr-3	35.874	27.365	8.50896	0.661408	0.632261
8-Chr-4	34.5298	26.9019	7.62792	-0.219634	1.16444

## Sheet: BAT qRT-PCR GPR41
		GF	7.32907
	GPR41	b-actin	ΔCт	ΔΔCт	amount	average	stdev		Group	average	stdev		ttest
GF-1	25.1061	16.211	8.89512	1.56605	0.337732	1.28994	0.915431		GF	1.28994	0.915431		8-Cont/8-Chr	0.650163
GF-2	24.4915	18.2758	6.21569	-1.11338	2.16352				8-Cont	1.58174	0.91262
GF-4	24.2267	17.3503	6.87641	-0.452665	1.36857				8-Chr	1.70564	1.62817
8-Cont-1	24.6587	18.7558	5.90285	-1.42622	2.68741	1.58174	0.91262
8-Cont-2	23.4821	16.4983	6.98381	-0.345266	1.27039
8-Cont-3	24.9055	18.6548	6.25071	-1.07837	2.11164				Group	average	stdev
8-Cont-4	25.8917	17.4376	8.45415	1.12508	0.458476				GF	1	0.709669
8-Cont-5	23.7758	15.8915	7.88427	0.555198	0.680564				8-Cont	1.22621	0.70749
8-Cont-6	24.889	18.7502	6.13881	-1.19026	2.28194				8-Chr	1.32227	1.2622
8-Chr-1	25.7747	19.9947	5.77993	-1.54914	2.92642	1.70564	1.62817
8-Chr-2	27.2212	18.6167	8.6045	1.27543	0.413102
8-Chr-4	27.4905	17.9443	9.54628	2.21721	0.215058
8-Chr-5	24.8639	17.6359	7.22805	-0.101021	1.07253
8-Chr-6	24.3333	18.9681	5.36519	-1.96388	3.9011

[truncated: 2 more sheets: BAT qRT-PCR GPR43, BAT qRT-PCR GPR109a]
